# Supplementary material for: High-resolution mapping of QTL for fatty acid composition in soybean using specific-locus amplified fragment sequencing
Source: Theor Appl Genet. 2017 Apr 7;130(7):1467–79. doi: 10.1007/s00122-017-2902-8 (PMC5487593; doi:10.1007/s00122-017-2902-8)
Supplement: Supplementary file 2 — Supplementary material 2 (XLSX 149 kb) [file 122_2017_2902_MOESM2_ESM.xlsx]

## Sheet: Sheet1
Supplementary Table S1 The positions of SLAF markers on 20 linkage groups and their corresponding physical positions in the soybean reference genome
Marker	LGa	Positionb (cM)	Physical position in reference genome (bp)
Gm01_34503	Gm01	0	97137
Gm01_35333	Gm01	0.276	115301
Gm01_79467	Gm01	0.817	31960
Gm01_77396	Gm01	1.351	342774
Gm01_13899	Gm01	1.622	369768
Gm01_15147	Gm01	2.168	476946
Gm01_18371	Gm01	2.437	612404
Gm01_25338	Gm01	2.437	624061
Gm01_10592	Gm01	6.887	1528949
Gm01_2054	Gm01	6.887	1483506
Gm01_11269	Gm01	7.697	1981287
Gm01_65782	Gm01	7.697	2014005
Gm01_28567	Gm01	7.697	1752921
Gm01_70458	Gm01	7.969	1865941
Gm01_21655	Gm01	8.751	2016944
Gm01_4236	Gm01	9.625	2306817
Gm01_7641	Gm01	10.337	2248357
Gm01_63080	Gm01	10.637	2230486
Gm01_37253	Gm01	12.359	2568205
Gm01_11224	Gm01	13.996	3046393
Gm01_24140	Gm01	15.066	3415334
Gm01_16704	Gm01	16.425	3579073
Gm01_57330	Gm01	16.949	3891261
Gm01_46936	Gm01	18.286	4060882
Gm01_32000	Gm01	18.547	4141571
Gm01_24916	Gm01	19.594	4151193
Gm01_42194	Gm01	20.109	4337377
Gm01_83390	Gm01	21.157	4434611
Gm01_45673	Gm01	21.417	5330223
Gm01_60123	Gm01	23.851	5645017
Gm01_57029	Gm01	24.882	5687264
Gm01_51734	Gm01	26.454	5950198
Gm01_58925	Gm01	26.454	5918495
Gm01_19319	Gm01	26.454	6388694
Gm01_58677	Gm01	26.454	6478308
Gm01_10417	Gm01	26.454	5768624
Gm01_41812	Gm01	26.709	7013228
Gm01_72057	Gm01	26.709	6696870
Gm01_41741	Gm01	26.709	6724998
Gm01_7976	Gm01	26.709	6593177
Gm01_40131	Gm01	26.709	5769363
Gm01_3985	Gm01	26.961	5957925
Gm01_64742	Gm01	26.961	6504562
Gm01_20226	Gm01	27.735	7214595
Gm01_47014	Gm01	29.037	7413448
Gm01_65021	Gm01	29.288	7525305
Gm01_34931	Gm01	29.288	7680598
Gm01_58799	Gm01	29.488	7711098
Gm01_110	Gm01	29.753	7949231
Gm01_84860	Gm01	29.753	7991081
Gm01_2621	Gm01	29.753	8057358
Gm01_85241	Gm01	29.753	7894752
Gm01_53205	Gm01	30.02	8386954
Gm01_45848	Gm01	30.02	8342925
Gm01_52770	Gm01	30.02	8240864
Gm01_27957	Gm01	30.02	8388287
Gm01_76571	Gm01	30.333	8822532
Gm01_75485	Gm01	30.333	9068394
Gm01_38829	Gm01	31.754	8783539
Gm01_57335	Gm01	34.345	9309129
Gm01_31379	Gm01	35.196	9211513
Gm01_7335	Gm01	35.746	9335128
Gm01_7501	Gm01	36.516	9420244
Gm01_16965	Gm01	36.774	9463296
Gm01_68050	Gm01	36.774	9486189
Gm01_62041	Gm01	37.032	9540759
Gm01_30497	Gm01	37.29	9836343
Gm01_43171	Gm01	37.29	9655208
Gm01_37114	Gm01	37.29	9558652
Gm01_78420	Gm01	37.547	10789387
Gm01_47780	Gm01	37.547	10950243
Gm01_74436	Gm01	37.547	10716763
Gm01_76683	Gm01	37.547	10689742
Gm01_17278	Gm01	38.066	10137478
Gm01_50166	Gm01	38.066	9867128
Gm01_11823	Gm01	43.227	13690350
Gm01_38907	Gm01	45.648	16623732
Gm01_22334	Gm01	48.657	20209994
Gm01_63974	Gm01	53.848	17990347
Gm01_69791	Gm01	54.366	17498205
Gm01_78635	Gm01	55.143	13838230
Gm01_534	Gm01	57.565	14349130
Gm01_32268	Gm01	57.824	14386403
Gm01_79551	Gm01	60.388	12085813
Gm01_77277	Gm01	61.393	10098570
Gm01_38478	Gm01	62.404	12483961
Gm01_45245	Gm01	63.293	20630769
Gm01_17818	Gm01	63.293	19595094
Gm01_73917	Gm01	63.293	19491620
Gm01_71593	Gm01	63.293	20206118
Gm01_81855	Gm01	63.817	20850147
Gm01_23134	Gm01	64.332	21329601
Gm01_30187	Gm01	64.332	20994419
Gm01_414	Gm01	64.6	22341812
Gm01_41065	Gm01	64.6	24965925
Gm01_69050	Gm01	64.867	21727570
Gm01_71912	Gm01	65.123	27361990
Gm01_60637	Gm01	65.123	28975159
Gm01_79215	Gm01	65.123	33224814
Gm01_15230	Gm01	65.379	27381471
Gm01_40632	Gm01	65.69	27264555
Gm01_44615	Gm01	65.952	33372630
Gm01_10921	Gm01	66.206	33443335
Gm01_66932	Gm01	66.721	32675029
Gm01_12472	Gm01	67.245	33569658
Gm01_43453	Gm01	67.245	33701275
Gm01_46160	Gm01	67.595	33537857
Gm01_86066	Gm01	67.595	33744650
Gm01_13954	Gm01	67.858	34403248
Gm01_55982	Gm01	67.858	35245965
Gm01_58573	Gm01	67.858	33751219
Gm01_16949	Gm01	67.858	34044958
Gm01_46291	Gm01	67.858	33886906
Gm01_34395	Gm01	68.208	35312853
Gm01_31422	Gm01	68.308	35256929
Gm01_66873	Gm01	68.408	35406048
Gm01_53200	Gm01	68.408	35655260
Gm01_69981	Gm01	68.408	35433561
Gm01_58270	Gm01	68.408	35434362
Gm01_12047	Gm01	68.408	35415449
Gm01_47963	Gm01	68.661	37233775
Gm01_20499	Gm01	68.915	35379627
Gm01_12843	Gm01	69.17	37374449
Gm01_49956	Gm01	69.17	35590789
Gm01_9839	Gm01	69.17	37379578
Gm01_50668	Gm01	69.423	39513314
Gm01_84922	Gm01	69.423	39602816
Gm01_29962	Gm01	69.423	37433803
Gm01_67560	Gm01	69.677	37483767
Gm01_30357	Gm01	69.677	37659595
Gm01_86132	Gm01	70.034	39339244
Gm01_64019	Gm01	70.484	37734956
Gm01_29255	Gm01	70.684	38108643
Gm01_54406	Gm01	70.684	37742722
Gm01_41428	Gm01	71.037	38725619
Gm01_82848	Gm01	71.037	38968952
Gm01_41612	Gm01	71.137	38890942
Gm01_12848	Gm01	71.594	39333909
Gm01_85977	Gm01	71.694	39160637
Gm01_3694	Gm01	71.95	39671308
Gm01_64732	Gm01	72.407	40699759
Gm01_13932	Gm01	72.407	39752602
Gm01_51737	Gm01	72.663	41068017
Gm01_53675	Gm01	72.913	39934795
Gm01_8470	Gm01	72.913	39935700
Gm01_44084	Gm01	74.063	40317957
Gm01_70249	Gm01	75.214	40581727
Gm01_67628	Gm01	75.664	41288408
Gm01_65966	Gm01	76.382	40393907
Gm01_44623	Gm01	76.64	39896437
Gm01_68492	Gm01	76.64	40577448
Gm01_18877	Gm01	76.99	40640242
Gm01_3961	Gm01	77.496	41872396
Gm01_31049	Gm01	78.011	42284436
Gm01_29747	Gm01	78.011	42008222
Gm01_56353	Gm01	78.524	42448264
Gm01_56098	Gm01	79.627	42553772
Gm01_58144	Gm01	80.182	43386490
Gm01_63780	Gm01	80.182	43348165
Gm01_62442	Gm01	80.182	42655789
Gm01_39442	Gm01	80.698	43388163
Gm01_45815	Gm01	81.151	43594091
Gm01_64873	Gm01	81.151	43807558
Gm01_672	Gm01	81.405	43564523
Gm01_14090	Gm01	81.505	43958675
Gm01_640	Gm01	81.505	43397129
Gm01_51214	Gm01	82.313	44217989
Gm01_80296	Gm01	82.313	44211958
Gm01_37680	Gm01	82.823	44483236
Gm01_53046	Gm01	82.823	44264570
Gm01_38440	Gm01	83.078	44562617
Gm01_34311	Gm01	83.078	44503306
Gm01_60952	Gm01	83.339	44633446
Gm01_1528	Gm01	83.959	44942230
Gm01_46048	Gm01	83.959	44916756
Gm01_13210	Gm01	83.959	44718996
Gm01_59637	Gm01	84.712	45087072
Gm01_59682	Gm01	84.712	45080737
Gm01_65808	Gm01	84.712	45007117
Gm01_3297	Gm01	85.222	45170486
Gm01_43509	Gm01	85.222	45121975
Gm01_13406	Gm01	85.222	45206189
Gm01_22001	Gm01	85.73	45405758
Gm01_56086	Gm01	85.93	45219094
Gm01_63909	Gm01	87.226	46782284
Gm01_77467	Gm01	87.226	46800714
Gm01_39719	Gm01	87.226	46772595
Gm01_25719	Gm01	87.778	47478269
Gm01_72719	Gm01	87.778	47297650
Gm01_82366	Gm01	88.954	48424660
Gm01_73034	Gm01	88.954	48108182
Gm01_72751	Gm01	88.954	48106108
Gm01_41775	Gm01	88.954	48424183
Gm01_16719	Gm01	88.954	47947101
Gm01_85200	Gm01	90.263	48622601
Gm01_73075	Gm01	91.053	49055727
Gm01_84811	Gm01	91.313	49323279
Gm01_43460	Gm01	95.489	47511041
Gm01_68039	Gm01	100.757	49593386
Gm01_7923	Gm01	101.27	49605892
Gm01_36024	Gm01	102.334	49998040
Gm01_14423	Gm01	105.084	50102102
Gm01_309	Gm01	105.625	50234634
Gm01_72243	Gm01	105.625	50267237
Gm01_32729	Gm01	106.21	50502491
Gm01_47110	Gm01	107.841	50914112
Gm01_28658	Gm01	108.639	51224675
Gm01_26423	Gm01	110.147	51498473
Gm01_26142	Gm01	113.17	52438276
Gm01_69329	Gm01	114.515	52449358
Gm01_49175	Gm01	115.874	52474596
Gm01_51994	Gm01	115.874	52567694
Gm01_76652	Gm01	116.409	53144741
Gm01_84401	Gm01	118.414	53517125
Gm01_5582	Gm01	118.414	53361177
Gm01_79658	Gm01	118.935	53537599
Gm01_55696	Gm01	119.728	53644984
Gm01_37058	Gm01	119.978	53662410
Gm01_2330	Gm01	119.978	53780017
Gm01_2324	Gm01	123.745	54133610
Gm01_53990	Gm01	126.757	55163457
Gm01_37616	Gm01	127.577	55322785
Gm01_27322	Gm01	128.115	55527464
Gm01_76774	Gm01	128.115	55807519
Gm01_84853	Gm01	128.115	55323910
Gm01_82347	Gm01	129.559	56107387
Gm01_30588	Gm01	129.824	56103842
Gm01_77447	Gm01	130.35	56219790
Gm02_64737	Gm02	0	224501
Gm02_39382	Gm02	3.067	258976
Gm02_47260	Gm02	3.869	288284
Gm02_71441	Gm02	4.633	173135
Gm02_30639	Gm02	5.258	947188
Gm02_50923	Gm02	5.808	488977
Gm02_40844	Gm02	6.623	986457
Gm02_62219	Gm02	11.906	2144456
Gm02_74461	Gm02	15.324	2777319
Gm02_18751	Gm02	17.098	2918172
Gm02_46706	Gm02	19.813	3046327
Gm02_60773	Gm02	23.198	3750402
Gm02_17703	Gm02	24.875	3943282
Gm02_2729	Gm02	26.985	4277975
Gm02_14960	Gm02	28.185	3943797
Gm02_48191	Gm02	30.09	4343602
Gm02_44364	Gm02	30.967	4469834
Gm02_37957	Gm02	31.229	4538933
Gm02_57011	Gm02	31.489	4580772
Gm02_28619	Gm02	31.752	4685844
Gm02_36897	Gm02	31.752	4959523
Gm02_38829	Gm02	32.279	5027080
Gm02_53909	Gm02	34.161	5512276
Gm02_34063	Gm02	34.161	5790219
Gm02_41428	Gm02	34.161	5844975
Gm02_27786	Gm02	34.679	6081680
Gm02_56047	Gm02	34.779	6147686
Gm02_20429	Gm02	35.387	6475763
Gm02_21978	Gm02	35.652	6833115
Gm02_27564	Gm02	36.184	6852037
Gm02_65774	Gm02	36.981	7413448
Gm02_22863	Gm02	36.981	7253907
Gm02_17296	Gm02	37.246	7422779
Gm02_49884	Gm02	37.772	7905095
Gm02_943	Gm02	37.772	7783526
Gm02_41915	Gm02	37.772	7723570
Gm02_59235	Gm02	38.038	8062212
Gm02_63947	Gm02	38.303	8244846
Gm02_23200	Gm02	38.303	8259850
Gm02_24297	Gm02	38.303	8093349
Gm02_6479	Gm02	41.45	8291889
Gm02_68423	Gm02	44.597	8635753
Gm02_75135	Gm02	45.143	8639392
Gm02_67461	Gm02	45.968	9545194
Gm02_75234	Gm02	45.968	9520953
Gm02_73330	Gm02	46.787	9865708
Gm02_13139	Gm02	46.787	9836598
Gm02_34182	Gm02	47.334	9918468
Gm02_26579	Gm02	47.607	10325986
Gm02_77803	Gm02	49.284	10382775
Gm02_33217	Gm02	49.827	10436307
Gm02_45297	Gm02	50.951	11031529
Gm02_70287	Gm02	50.951	11270299
Gm02_47608	Gm02	51.745	11302731
Gm02_45925	Gm02	53.92	12059531
Gm02_71126	Gm02	55.001	12915370
Gm02_36442	Gm02	56.589	18320976
Gm02_45963	Gm02	57.139	14794062
Gm02_75786	Gm02	57.139	12918542
Gm02_76327	Gm02	57.689	19302618
Gm02_18997	Gm02	71.424	23422804
Gm02_70773	Gm02	73.321	24059800
Gm02_77163	Gm02	75.919	24824225
Gm02_63759	Gm02	75.919	25437658
Gm02_20497	Gm02	76.179	25455958
Gm02_71781	Gm02	76.44	26118224
Gm02_63520	Gm02	76.44	25898260
Gm02_53515	Gm02	77.149	33185803
Gm02_16659	Gm02	77.349	32964087
Gm02_668	Gm02	77.449	33904143
Gm02_62956	Gm02	77.759	34319599
Gm02_53281	Gm02	78.02	34637196
Gm02_72559	Gm02	86.791	32179927
Gm02_37761	Gm02	87.304	29943737
Gm02_34152	Gm02	96.075	27308943
Gm02_19601	Gm02	96.075	29462399
Gm02_25526	Gm02	96.332	27065957
Gm02_42731	Gm02	96.588	34249500
Gm02_56187	Gm02	96.788	34773237
Gm02_11688	Gm02	96.788	26586934
Gm02_31316	Gm02	96.788	31892518
Gm02_41653	Gm02	96.788	26697729
Gm02_23580	Gm02	96.788	33705217
Gm02_79310	Gm02	96.788	26669221
Gm02_65668	Gm02	96.788	32720217
Gm02_31729	Gm02	96.788	32873770
Gm02_61851	Gm02	96.788	33039589
Gm02_69620	Gm02	96.788	32532086
Gm02_15638	Gm02	96.788	29839796
Gm02_5279	Gm02	96.788	34726555
Gm02_3626	Gm02	96.788	32410722
Gm02_41260	Gm02	96.788	26708316
Gm02_74063	Gm02	96.988	30156487
Gm02_65919	Gm02	96.988	29648859
Gm02_8014	Gm02	97.288	29542620
Gm02_12457	Gm02	97.806	26254391
Gm02_73846	Gm02	97.806	26172171
Gm02_51633	Gm02	97.806	26187784
Gm02_5444	Gm02	97.806	26237746
Gm02_21542	Gm02	98.325	34668244
Gm02_35643	Gm02	98.581	35243463
Gm02_29817	Gm02	98.837	36083863
Gm02_29188	Gm02	99.487	36049175
Gm02_4756	Gm02	100.237	35685033
Gm02_35776	Gm02	100.59	36503943
Gm02_15941	Gm02	100.84	36254971
Gm02_13875	Gm02	101.096	35556484
Gm02_37418	Gm02	101.096	34983143
Gm02_23550	Gm02	101.096	35105438
Gm02_68757	Gm02	101.096	35757456
Gm02_64891	Gm02	101.096	35998288
Gm02_41746	Gm02	101.096	35542173
Gm02_27034	Gm02	101.552	36568461
Gm02_446	Gm02	101.808	36627375
Gm02_75802	Gm02	102.332	37064803
Gm02_16924	Gm02	102.595	37159896
Gm02_59800	Gm02	104.274	37027956
Gm02_33298	Gm02	107.178	37026307
Gm02_11273	Gm02	111.411	37739836
Gm02_28035	Gm02	112.061	38049163
Gm02_26448	Gm02	112.316	38189168
Gm02_17111	Gm02	112.571	38492511
Gm02_54804	Gm02	112.571	38445993
Gm02_29944	Gm02	112.826	38889457
Gm02_75027	Gm02	112.826	38617625
Gm02_43789	Gm02	112.826	38563100
Gm02_76087	Gm02	113.968	39407173
Gm02_73102	Gm02	115.811	39714168
Gm02_70775	Gm02	116.07	40456438
Gm02_37122	Gm02	116.07	39891662
Gm02_18882	Gm02	116.335	40489148
Gm02_54208	Gm02	116.335	40512119
Gm02_20132	Gm02	117.311	40609216
Gm02_40546	Gm02	117.832	41127473
Gm02_79221	Gm02	117.832	40907123
Gm02_10634	Gm02	118.353	41354024
Gm02_16562	Gm02	119.151	42072075
Gm02_77583	Gm02	119.415	42214777
Gm02_48106	Gm02	121.218	42533657
Gm02_58964	Gm02	121.761	42773815
Gm02_65492	Gm02	123.127	43034035
Gm02_67355	Gm02	123.127	42872356
Gm02_57581	Gm02	123.934	43514874
Gm02_69905	Gm02	125.583	44432807
Gm02_75809	Gm02	126.942	44486430
Gm02_22773	Gm02	127.211	44738552
Gm02_29726	Gm02	127.48	45296034
Gm02_14930	Gm02	129.741	45305281
Gm02_36313	Gm02	138.098	46269850
Gm02_37739	Gm02	138.379	46321620
Gm02_43601	Gm02	138.379	46463339
Gm02_76199	Gm02	139.792	47106319
Gm02_30694	Gm02	140.313	47228452
Gm02_58080	Gm02	140.931	47432493
Gm03_43086	Gm03	0	134733
Gm03_1924	Gm03	0	135557
Gm03_35162	Gm03	0.544	271312
Gm03_54929	Gm03	0.817	383187
Gm03_16858	Gm03	1.086	542011
Gm03_7525	Gm03	1.086	401313
Gm03_1550	Gm03	2.753	680962
Gm03_6795	Gm03	3.025	1001811
Gm03_33879	Gm03	5.299	1252596
Gm03_18270	Gm03	6.921	1725835
Gm03_5034	Gm03	7.459	1911089
Gm03_32775	Gm03	7.997	1929539
Gm03_48361	Gm03	8.266	2036594
Gm03_34098	Gm03	9.353	2145430
Gm03_25738	Gm03	10.993	2201488
Gm03_36302	Gm03	11.527	2320593
Gm03_26888	Gm03	12.051	3640548
Gm03_12306	Gm03	13.682	3658255
Gm03_33029	Gm03	16.793	3677622
Gm03_4429	Gm03	18.75	3993340
Gm03_15933	Gm03	18.75	4043150
Gm03_2979	Gm03	21.792	4152843
Gm03_35429	Gm03	22.577	4591205
Gm03_22105	Gm03	22.577	4787170
Gm03_1991	Gm03	22.577	4375772
Gm03_61083	Gm03	23.384	5545661
Gm03_8474	Gm03	23.384	5530440
Gm03_38662	Gm03	23.908	5671010
Gm03_46816	Gm03	24.165	5907814
Gm03_65205	Gm03	24.943	6481796
Gm03_7429	Gm03	25.995	7085065
Gm03_30991	Gm03	25.995	7162112
Gm03_40606	Gm03	25.995	7107647
Gm03_46285	Gm03	26.252	7296086
Gm03_60598	Gm03	26.252	7273522
Gm03_57536	Gm03	26.252	7458098
Gm03_57474	Gm03	27.294	7078616
Gm03_12250	Gm03	27.549	6498931
Gm03_55852	Gm03	27.549	6697739
Gm03_10118	Gm03	28.056	10115506
Gm03_43753	Gm03	28.056	10069145
Gm03_65329	Gm03	28.056	10097093
Gm03_58667	Gm03	28.056	9946951
Gm03_17813	Gm03	28.309	9331375
Gm03_61122	Gm03	28.309	9022651
Gm03_49703	Gm03	28.309	9203568
Gm03_40801	Gm03	28.819	9887154
Gm03_36184	Gm03	28.819	10366290
Gm03_7363	Gm03	28.819	10317970
Gm03_57331	Gm03	29.072	12110927
Gm03_4933	Gm03	29.072	10388170
Gm03_37711	Gm03	29.323	10793838
Gm03_37712	Gm03	29.323	9355260
Gm03_62283	Gm03	29.523	8433958
Gm03_62750	Gm03	29.923	12199647
Gm03_47964	Gm03	29.923	12181327
Gm03_58407	Gm03	30.123	11482524
Gm03_58268	Gm03	30.123	11069723
Gm03_65464	Gm03	30.123	12191128
Gm03_26870	Gm03	30.123	11631073
Gm03_41448	Gm03	30.123	12311741
Gm03_40449	Gm03	30.123	11921547
Gm03_33676	Gm03	30.123	10524217
Gm03_19471	Gm03	45.527	12561621
Gm03_47814	Gm03	46.035	12873609
Gm03_66972	Gm03	46.035	12820506
Gm03_2916	Gm03	46.292	12651795
Gm03_18700	Gm03	46.292	12562026
Gm03_74519	Gm03	46.292	12740724
Gm03_24923	Gm03	46.292	12757278
Gm03_35680	Gm03	46.548	12672552
Gm03_31883	Gm03	61.494	10828843
Gm03_65816	Gm03	61.494	11036858
Gm03_34574	Gm03	62.52	14545163
Gm03_18670	Gm03	62.52	13948714
Gm03_18936	Gm03	62.772	14762103
Gm03_23148	Gm03	62.772	14566710
Gm03_53240	Gm03	63.28	13265497
Gm03_41680	Gm03	63.531	13113419
Gm03_24103	Gm03	63.784	14959405
Gm03_30431	Gm03	63.784	13725011
Gm03_18534	Gm03	63.784	13811065
Gm03_8894	Gm03	63.784	13517977
Gm03_5354	Gm03	63.784	13498131
Gm03_7276	Gm03	64.561	15576194
Gm03_40576	Gm03	64.561	15759658
Gm03_42612	Gm03	64.561	15170915
Gm03_17292	Gm03	65.614	16624863
Gm03_46111	Gm03	65.614	16479007
Gm03_62603	Gm03	65.614	16234058
Gm03_5256	Gm03	68.022	15242085
Gm03_66064	Gm03	70.128	21701895
Gm03_42250	Gm03	70.128	21778694
Gm03_12617	Gm03	71.411	21986923
Gm03_41933	Gm03	71.921	22312004
Gm03_38553	Gm03	71.921	22375445
Gm03_13068	Gm03	72.175	22397189
Gm03_13365	Gm03	72.43	22419314
Gm03_43352	Gm03	72.685	20205576
Gm03_20317	Gm03	72.685	20208008
Gm03_3398	Gm03	72.938	24073069
Gm03_25476	Gm03	72.938	24000855
Gm03_50003	Gm03	72.938	23851864
Gm03_19283	Gm03	72.938	20491069
Gm03_20804	Gm03	73.189	20258967
Gm03_11551	Gm03	73.189	20402896
Gm03_67500	Gm03	73.189	20643708
Gm03_14850	Gm03	73.189	20698222
Gm03_36011	Gm03	73.189	24250392
Gm03_6175	Gm03	73.694	21351415
Gm03_24865	Gm03	73.694	21447492
Gm03_60488	Gm03	73.694	19638960
Gm03_64474	Gm03	73.694	19618638
Gm03_46322	Gm03	73.694	21181211
Gm03_36492	Gm03	73.694	21525936
Gm03_18203	Gm03	73.694	21356785
Gm03_25761	Gm03	73.694	21598268
Gm03_32087	Gm03	73.694	19659032
Gm03_1891	Gm03	73.946	21248430
Gm03_49814	Gm03	73.946	23126122
Gm03_43839	Gm03	73.946	28474342
Gm03_44053	Gm03	73.946	22673757
Gm03_21372	Gm03	73.946	22831402
Gm03_3790	Gm03	73.946	22836233
Gm03_3400	Gm03	73.946	22861162
Gm03_19107	Gm03	74.983	18901771
Gm03_55373	Gm03	75.238	19138859
Gm03_4622	Gm03	75.238	18299947
Gm03_6852	Gm03	75.238	19086261
Gm03_18118	Gm03	75.238	18997419
Gm03_39787	Gm03	76.003	19194391
Gm03_28664	Gm03	76.257	19329107
Gm03_63999	Gm03	76.257	19276366
Gm03_4573	Gm03	76.257	19608654
Gm03_40540	Gm03	76.511	22451546
Gm03_52381	Gm03	76.511	22454715
Gm03_37165	Gm03	76.511	21126753
Gm03_24116	Gm03	76.511	22664096
Gm03_19402	Gm03	76.961	26984969
Gm03_61944	Gm03	77.461	27258108
Gm03_32651	Gm03	77.461	27270289
Gm03_59214	Gm03	77.461	27222586
Gm03_66721	Gm03	77.813	26210502
Gm03_57086	Gm03	78.069	26976224
Gm03_41135	Gm03	78.069	26944377
Gm03_35519	Gm03	78.069	24440564
Gm03_37647	Gm03	78.322	24574944
Gm03_37377	Gm03	78.422	24495807
Gm03_46564	Gm03	78.675	25866868
Gm03_34885	Gm03	78.675	26286869
Gm03_7629	Gm03	78.675	25616650
Gm03_1896	Gm03	78.675	26189335
Gm03_21794	Gm03	78.675	26161896
Gm03_19369	Gm03	78.675	26181908
Gm03_36375	Gm03	78.675	26300031
Gm03_58770	Gm03	78.675	26490790
Gm03_8556	Gm03	78.675	26675365
Gm03_53807	Gm03	78.675	26252459
Gm03_43916	Gm03	78.929	28369021
Gm03_36100	Gm03	79.183	27507142
Gm03_64482	Gm03	79.183	27702066
Gm03_31489	Gm03	79.733	27273778
Gm03_42281	Gm03	80.245	28930900
Gm03_34863	Gm03	80.245	28621902
Gm03_66211	Gm03	80.245	28688369
Gm03_50556	Gm03	80.245	28766841
Gm03_31455	Gm03	80.502	29251538
Gm03_47670	Gm03	80.502	28935672
Gm03_54764	Gm03	80.502	29063943
Gm03_57756	Gm03	80.602	28985100
Gm03_23112	Gm03	81.115	29517263
Gm03_14309	Gm03	81.888	31790335
Gm03_23664	Gm03	82.924	32917015
Gm03_16137	Gm03	83.178	33029011
Gm03_12987	Gm03	83.178	32944897
Gm03_29297	Gm03	83.178	32941113
Gm03_27903	Gm03	83.178	33047482
Gm03_54364	Gm03	83.432	33185287
Gm03_59164	Gm03	83.945	33379698
Gm03_55032	Gm03	83.945	33441458
Gm03_12316	Gm03	84.714	33766794
Gm03_9595	Gm03	84.967	33691166
Gm03_13880	Gm03	85.992	34082600
Gm03_53016	Gm03	85.992	34074122
Gm03_18937	Gm03	86.244	34377056
Gm03_61644	Gm03	86.244	34151313
Gm03_33843	Gm03	86.244	34299613
Gm03_56832	Gm03	86.244	34284217
Gm03_2850	Gm03	87.976	34714530
Gm03_26650	Gm03	87.976	34690401
Gm03_25419	Gm03	90.359	36051564
Gm03_18934	Gm03	90.359	36147256
Gm03_26527	Gm03	90.616	36282231
Gm03_3258	Gm03	94.769	37853998
Gm03_53367	Gm03	95.03	37966338
Gm03_27136	Gm03	95.292	37970922
Gm03_21269	Gm03	96.005	38274404
Gm03_35325	Gm03	96.005	38248686
Gm03_58253	Gm03	96.263	38336154
Gm03_11703	Gm03	97.052	38550955
Gm03_39938	Gm03	98.375	38583107
Gm03_53587	Gm03	103.537	39120719
Gm03_56309	Gm03	103.537	39164510
Gm03_7022	Gm03	104.33	39488240
Gm03_56321	Gm03	108.009	39612731
Gm03_43745	Gm03	108.009	39894856
Gm03_14970	Gm03	108.271	40573532
Gm03_7647	Gm03	111.33	40939592
Gm03_64014	Gm03	120.171	41335776
Gm03_61955	Gm03	120.437	41339531
Gm03_41626	Gm03	121.231	41537838
Gm03_53703	Gm03	126.155	42847105
Gm03_565	Gm03	126.155	42905262
Gm03_67124	Gm03	126.155	43018929
Gm03_24185	Gm03	126.43	43148552
Gm03_37589	Gm03	126.719	43420416
Gm03_54342	Gm03	126.719	44254523
Gm03_13877	Gm03	126.719	43351856
Gm03_29929	Gm03	127.128	44287569
Gm03_51312	Gm03	127.128	44405630
Gm03_31545	Gm03	127.128	44371204
Gm03_45604	Gm03	127.942	44536558
Gm03_36892	Gm03	127.942	44492851
Gm03_40116	Gm03	127.942	45730239
Gm03_39798	Gm03	130.383	43804022
Gm03_30807	Gm03	133.766	42838940
Gm03_4192	Gm03	140.244	41595821
Gm03_36118	Gm03	140.767	41606403
Gm03_60248	Gm03	144.73	42148248
Gm03_59659	Gm03	145.001	42335170
Gm03_5791	Gm03	147.275	42409083
Gm04_27983	Gm04	0	523153
Gm04_42060	Gm04	0	79895
Gm04_30930	Gm04	0	393761
Gm04_50641	Gm04	0	190706
Gm04_10414	Gm04	0	149214
Gm04_67702	Gm04	0.515	702297
Gm04_47098	Gm04	0.771	677709
Gm04_44762	Gm04	1.029	1469743
Gm04_14180	Gm04	1.029	1478594
Gm04_4845	Gm04	1.284	1724514
Gm04_34426	Gm04	1.537	1876488
Gm04_40178	Gm04	1.537	1833988
Gm04_42132	Gm04	1.793	2047135
Gm04_30598	Gm04	1.793	1960848
Gm04_68325	Gm04	1.793	2228790
Gm04_3030	Gm04	2.056	2265740
Gm04_45522	Gm04	2.056	2312084
Gm04_65266	Gm04	2.325	2615278
Gm04_55525	Gm04	2.591	2688577
Gm04_40654	Gm04	2.591	2673720
Gm04_1630	Gm04	2.591	2683867
Gm04_73228	Gm04	3.95	3257756
Gm04_2095	Gm04	5.874	3764637
Gm04_28353	Gm04	6.427	4255341
Gm04_67180	Gm04	6.7	4666003
Gm04_60600	Gm04	9.259	5114545
Gm04_61504	Gm04	10.061	5270991
Gm04_38647	Gm04	11.148	5462170
Gm04_30438	Gm04	11.959	5546844
Gm04_15142	Gm04	16.255	6178379
Gm04_45457	Gm04	20.432	7118784
Gm04_13357	Gm04	22.275	7282522
Gm04_52811	Gm04	25.523	7780296
Gm04_18762	Gm04	27.416	8072630
Gm04_2286	Gm04	28.839	8284325
Gm04_24220	Gm04	28.839	8220994
Gm04_55968	Gm04	30.463	8338708
Gm04_7950	Gm04	30.918	8505336
Gm04_74596	Gm04	30.918	8432916
Gm04_20084	Gm04	31.533	8635586
Gm04_63225	Gm04	31.633	8637992
Gm04_7665	Gm04	33.094	8691341
Gm04_646	Gm04	34.296	8849874
Gm04_35591	Gm04	35.858	8592488
Gm04_30738	Gm04	36.639	8850274
Gm04_56224	Gm04	37.147	8865666
Gm04_5207	Gm04	37.854	8893921
Gm04_75045	Gm04	37.854	9148411
Gm04_43197	Gm04	38.107	9310511
Gm04_51519	Gm04	38.361	9385590
Gm04_26580	Gm04	40.467	9622236
Gm04_70365	Gm04	40.975	9826416
Gm04_65785	Gm04	41.482	9838330
Gm04_73563	Gm04	41.99	9996006
Gm04_68261	Gm04	42.244	10450670
Gm04_2319	Gm04	42.244	10355734
Gm04_41974	Gm04	43.539	12263506
Gm04_62039	Gm04	44.047	12323335
Gm04_45863	Gm04	44.755	16522174
Gm04_73001	Gm04	44.755	16245667
Gm04_22951	Gm04	44.755	15501883
Gm04_47549	Gm04	44.755	15497327
Gm04_67804	Gm04	44.755	13121272
Gm04_41508	Gm04	44.755	13061653
Gm04_71517	Gm04	44.755	12954191
Gm04_24740	Gm04	44.755	17212556
Gm04_49295	Gm04	44.755	15142009
Gm04_67577	Gm04	44.755	14030702
Gm04_29631	Gm04	45.055	15246081
Gm04_25238	Gm04	45.055	13854931
Gm04_1005	Gm04	45.655	13784184
Gm04_8414	Gm04	45.655	13621587
Gm04_4769	Gm04	45.655	13161701
Gm04_1232	Gm04	45.655	14773775
Gm04_64744	Gm04	45.655	14843631
Gm04_33621	Gm04	45.655	14258268
Gm04_8649	Gm04	45.655	12966437
Gm04_64499	Gm04	45.655	12971909
Gm04_65852	Gm04	45.655	14429206
Gm04_1251	Gm04	45.655	14322148
Gm04_31358	Gm04	45.655	12645220
Gm04_20441	Gm04	45.655	13308860
Gm04_62307	Gm04	46.009	12387871
Gm04_17690	Gm04	46.009	12401165
Gm04_1033	Gm04	46.009	12346683
Gm04_24956	Gm04	46.262	14241930
Gm04_11975	Gm04	46.262	15344606
Gm04_35219	Gm04	46.262	16249737
Gm04_35326	Gm04	46.262	12550498
Gm04_33825	Gm04	46.262	12629777
Gm04_37564	Gm04	46.516	15831069
Gm04_34302	Gm04	46.516	15774630
Gm04_69334	Gm04	46.774	16188719
Gm04_71516	Gm04	47.024	16662991
Gm04_34132	Gm04	47.024	16568445
Gm04_47855	Gm04	47.38	18277171
Gm04_29926	Gm04	47.38	18365073
Gm04_75184	Gm04	47.38	18355547
Gm04_48368	Gm04	47.639	18055994
Gm04_835	Gm04	47.898	16751553
Gm04_961	Gm04	47.898	16784722
Gm04_35284	Gm04	48.151	17489908
Gm04_61329	Gm04	48.151	16895278
Gm04_47942	Gm04	48.407	18103565
Gm04_51448	Gm04	48.407	17730151
Gm04_40595	Gm04	48.407	17693344
Gm04_60791	Gm04	48.665	18362500
Gm04_38491	Gm04	48.923	18170843
Gm04_22052	Gm04	48.923	18264570
Gm04_7581	Gm04	50.519	19150657
Gm04_61727	Gm04	50.519	19132023
Gm04_14928	Gm04	51.032	18776139
Gm04_44318	Gm04	51.032	18769087
Gm04_17510	Gm04	51.287	18916295
Gm04_42946	Gm04	52.324	19291556
Gm04_44710	Gm04	53.089	19348694
Gm04_68836	Gm04	53.34	23969444
Gm04_46111	Gm04	53.34	23248940
Gm04_49528	Gm04	53.34	23674163
Gm04_61819	Gm04	53.34	23425609
Gm04_8424	Gm04	53.34	22589093
Gm04_35455	Gm04	53.34	22866418
Gm04_35700	Gm04	53.34	20909378
Gm04_37102	Gm04	53.34	22465641
Gm04_10237	Gm04	53.34	20964177
Gm04_74606	Gm04	53.34	22646715
Gm04_21984	Gm04	53.791	24646335
Gm04_67561	Gm04	53.791	24783559
Gm04_78813	Gm04	54.244	26222021
Gm04_10168	Gm04	54.754	24717488
Gm04_63582	Gm04	54.754	24282374
Gm04_36776	Gm04	55.008	23179604
Gm04_63853	Gm04	55.263	20018818
Gm04_52134	Gm04	55.263	24257220
Gm04_38721	Gm04	55.263	24328226
Gm04_14595	Gm04	55.263	24244790
Gm04_48117	Gm04	55.263	19480572
Gm04_72793	Gm04	55.263	23199777
Gm04_49786	Gm04	55.263	24231972
Gm04_7834	Gm04	55.517	20096069
Gm04_39943	Gm04	56.022	21460575
Gm04_369	Gm04	56.273	21607038
Gm04_60789	Gm04	56.273	20104284
Gm04_55673	Gm04	56.524	20460237
Gm04_15765	Gm04	57.03	24062709
Gm04_27004	Gm04	57.283	21198489
Gm04_30192	Gm04	57.283	24077043
Gm04_44872	Gm04	57.537	22602441
Gm04_5850	Gm04	57.537	22448437
Gm04_49621	Gm04	57.537	22650485
Gm04_38222	Gm04	57.788	25748118
Gm04_7175	Gm04	58.04	25593378
Gm04_13639	Gm04	58.04	25774777
Gm04_32206	Gm04	59.098	24944145
Gm04_16383	Gm04	59.098	25072424
Gm04_46198	Gm04	59.358	24931633
Gm04_82119	Gm04	60.384	25371850
Gm04_30394	Gm04	60.384	25366263
Gm04_26897	Gm04	60.997	26080088
Gm04_85025	Gm04	60.997	26161806
Gm04_86920	Gm04	61.766	27420398
Gm04_8466	Gm04	61.766	27830733
Gm04_13613	Gm04	62.528	31737171
Gm04_39555	Gm04	63.033	31363480
Gm04_27421	Gm04	63.287	30180188
Gm04_47205	Gm04	63.541	29365450
Gm04_62940	Gm04	63.541	29286538
Gm04_54970	Gm04	63.541	29027316
Gm04_32206	Gm04	63.792	30049698
Gm04_43411	Gm04	63.792	34779566
Gm04_19466	Gm04	63.792	32533364
Gm04_50085	Gm04	63.792	35282679
Gm04_22197	Gm04	63.792	29808910
Gm04_25081	Gm04	64.302	33516782
Gm04_64524	Gm04	64.557	32953020
Gm04_62149	Gm04	64.757	34613501
Gm04_49625	Gm04	64.757	33341727
Gm04_3610	Gm04	64.757	33389318
Gm04_31712	Gm04	65.008	32697658
Gm04_39378	Gm04	65.008	33700637
Gm04_1770	Gm04	65.008	33618432
Gm04_64307	Gm04	65.008	36676217
Gm04_20082	Gm04	65.008	33823231
Gm04_17747	Gm04	65.261	33832270
Gm04_59514	Gm04	65.513	37738974
Gm04_40554	Gm04	65.513	35735163
Gm04_35854	Gm04	65.513	37272240
Gm04_7651	Gm04	65.513	37690192
Gm04_69855	Gm04	65.513	37573335
Gm04_15245	Gm04	65.513	37499932
Gm04_23948	Gm04	65.513	36914692
Gm04_30094	Gm04	65.513	36726041
Gm04_11330	Gm04	65.765	36255187
Gm04_70053	Gm04	65.765	33309495
Gm04_16220	Gm04	66.017	39967575
Gm04_58790	Gm04	66.017	39957502
Gm04_10021	Gm04	66.017	40086348
Gm04_41042	Gm04	66.017	40285801
Gm04_67435	Gm04	66.017	40203309
Gm04_42794	Gm04	66.017	40432498
Gm04_27350	Gm04	66.017	41383965
Gm04_60140	Gm04	66.017	40450631
Gm04_40644	Gm04	66.017	41467847
Gm04_8980	Gm04	66.017	40611688
Gm04_64771	Gm04	66.271	39940362
Gm04_46716	Gm04	66.271	39896646
Gm04_37393	Gm04	66.271	39892404
Gm04_62473	Gm04	66.779	39754305
Gm04_64223	Gm04	67.03	38490275
Gm04_32156	Gm04	67.03	38330403
Gm04_9834	Gm04	67.03	38081721
Gm04_55789	Gm04	67.03	38070410
Gm04_35134	Gm04	67.03	39775340
Gm04_46226	Gm04	67.03	39276293
Gm04_40429	Gm04	67.03	38757752
Gm04_35148	Gm04	67.285	42001743
Gm04_22842	Gm04	67.285	40693707
Gm04_47472	Gm04	67.285	40615847
Gm04_17389	Gm04	67.285	41342736
Gm04_33358	Gm04	67.285	40769746
Gm04_24188	Gm04	67.54	41891828
Gm04_1897	Gm04	67.54	41902549
Gm04_66179	Gm04	67.994	42000662
Gm04_58297	Gm04	67.994	42080539
Gm04_33218	Gm04	68.515	44513012
Gm04_63181	Gm04	68.515	42517564
Gm04_67875	Gm04	71.28	45247152
Gm04_52749	Gm04	71.28	45300037
Gm04_1446	Gm04	71.541	45369277
Gm04_49480	Gm04	72.061	45957341
Gm04_31356	Gm04	72.061	45528089
Gm04_17580	Gm04	72.32	45531748
Gm04_75265	Gm04	72.32	45825954
Gm04_69806	Gm04	72.836	46058542
Gm04_23932	Gm04	72.836	46074604
Gm04_15124	Gm04	73.344	46131936
Gm04_9881	Gm04	73.344	46121921
Gm04_63470	Gm04	74.923	46383642
Gm04_67646	Gm04	75.993	46802513
Gm04_39384	Gm04	75.993	47312905
Gm04_44101	Gm04	75.993	46813396
Gm04_44232	Gm04	76.257	46745551
Gm04_53373	Gm04	76.518	46671622
Gm04_15407	Gm04	76.774	46508766
Gm04_47661	Gm04	82.719	48352316
Gm04_28782	Gm04	82.719	48256935
Gm04_42229	Gm04	82.984	48061017
Gm04_9095	Gm04	83.247	48291853
Gm04_23610	Gm04	83.782	48445513
Gm04_70162	Gm04	85.749	49179500
Gm04_71277	Gm04	87.694	49416217
Gm04_26524	Gm04	89.343	49693953
Gm04_61162	Gm04	89.89	49699115
Gm04_4109	Gm04	90.164	49799723
Gm04_74261	Gm04	90.164	49811308
Gm04_1476	Gm04	90.164	49804443
Gm04_2111	Gm04	90.755	52197586
Gm04_46558	Gm04	91.333	52266049
Gm04_46419	Gm04	93.418	11900298
Gm04_22093	Gm04	94.183	11461192
Gm05_56808	Gm05	0	61390
Gm05_4076	Gm05	0.769	283609
Gm05_61834	Gm05	4.969	1579343
Gm05_27869	Gm05	7.772	1988750
Gm05_44486	Gm05	7.772	3294469
Gm05_34398	Gm05	10.598	4614856
Gm05_69935	Gm05	17.105	7215634
Gm05_33079	Gm05	23.316	10786711
Gm05_16530	Gm05	31.514	4314858
Gm05_9128	Gm05	33.229	3800515
Gm05_63457	Gm05	34.067	4287554
Gm05_46350	Gm05	35.98	4378803
Gm05_6823	Gm05	37.884	4683251
Gm05_58362	Gm05	38.407	4706502
Gm05_3451	Gm05	38.407	5351016
Gm05_53923	Gm05	38.407	4780028
Gm05_15404	Gm05	39.192	5467373
Gm05_47966	Gm05	39.974	7087647
Gm05_53093	Gm05	40.229	8215787
Gm05_64135	Gm05	44.148	18495646
Gm05_51392	Gm05	46.853	11245477
Gm05_14340	Gm05	47.053	17950483
Gm05_5887	Gm05	47.313	16041515
Gm05_7261	Gm05	47.313	22771879
Gm05_27009	Gm05	47.313	13532332
Gm05_52163	Gm05	47.313	22900751
Gm05_24609	Gm05	47.313	24220123
Gm05_39669	Gm05	47.313	21846194
Gm05_4926	Gm05	47.313	16353403
Gm05_7573	Gm05	47.313	11126942
Gm05_55639	Gm05	47.575	25577908
Gm05_54180	Gm05	47.575	25712005
Gm05_45291	Gm05	47.828	25764315
Gm05_13267	Gm05	49.53	27155830
Gm05_41240	Gm05	50.831	27162031
Gm05_6656	Gm05	52.903	28220274
Gm05_59181	Gm05	54.403	28244203
Gm05_3685	Gm05	54.853	28118743
Gm05_33193	Gm05	55.369	27949799
Gm05_59809	Gm05	55.369	27798175
Gm05_39525	Gm05	55.625	28193458
Gm05_28335	Gm05	55.625	28416187
Gm05_25731	Gm05	55.625	28831483
Gm05_44837	Gm05	55.875	28896919
Gm05_32691	Gm05	56.133	29135313
Gm05_23047	Gm05	56.133	29046889
Gm05_8127	Gm05	56.39	29248056
Gm05_18905	Gm05	57.538	30678148
Gm05_63943	Gm05	58.061	31734001
Gm05_54407	Gm05	59.137	31774380
Gm05_35077	Gm05	59.926	31930982
Gm05_38666	Gm05	60.185	32002709
Gm05_16945	Gm05	60.446	32278021
Gm05_18478	Gm05	61.776	32701348
Gm05_12424	Gm05	63.916	33179478
Gm05_8920	Gm05	67.514	33973076
Gm05_54938	Gm05	68.034	34102556
Gm05_8573	Gm05	68.034	34542818
Gm05_4509	Gm05	68.034	34458269
Gm05_6864	Gm05	69.087	34928244
Gm05_60683	Gm05	69.087	34764306
Gm05_3612	Gm05	69.087	34650256
Gm05_3146	Gm05	70.658	35376932
Gm05_39400	Gm05	72.81	35737049
Gm05_60738	Gm05	79.356	36172387
Gm05_27149	Gm05	85.825	36393396
Gm05_35982	Gm05	87.404	36650564
Gm05_503	Gm05	87.404	36521366
Gm05_30848	Gm05	88.446	36909293
Gm05_13633	Gm05	88.446	36908546
Gm05_31116	Gm05	92.004	38276446
Gm05_17355	Gm05	93.877	38330133
Gm05_40518	Gm05	94.976	38546773
Gm05_20290	Gm05	94.976	38575232
Gm05_25090	Gm05	96.081	38636198
Gm05_35791	Gm05	96.081	38593285
Gm05_11878	Gm05	96.627	39204398
Gm05_50960	Gm05	96.627	39286726
Gm05_27463	Gm05	97.72	39376889
Gm05_53236	Gm05	98.796	39744361
Gm05_36538	Gm05	98.796	40056123
Gm05_60797	Gm05	99.331	40999083
Gm05_5592	Gm05	99.331	41013787
Gm05_11002	Gm05	99.597	41598271
Gm05_36866	Gm05	99.597	41597672
Gm05_8577	Gm05	99.597	41182752
Gm06_27520	Gm06	0	174438
Gm06_53504	Gm06	2.111	69112
Gm06_72548	Gm06	2.861	84508
Gm06_34777	Gm06	4.214	318992
Gm06_3184	Gm06	4.214	771583
Gm06_26160	Gm06	4.763	1086369
Gm06_60011	Gm06	5.82	1156619
Gm06_18741	Gm06	7.039	1293671
Gm06_51664	Gm06	10.654	2527730
Gm06_50967	Gm06	12.369	2624019
Gm06_66464	Gm06	14.103	2757268
Gm06_59099	Gm06	15.294	2796996
Gm06_23335	Gm06	15.885	3676886
Gm06_1690	Gm06	17.062	4619274
Gm06_71659	Gm06	24.161	5640742
Gm06_27891	Gm06	26.76	6453274
Gm06_21884	Gm06	27.032	6686260
Gm06_2607	Gm06	27.852	7621568
Gm06_35928	Gm06	27.852	7702597
Gm06_66241	Gm06	30.382	8425317
Gm06_41266	Gm06	31.764	8648745
Gm06_5802	Gm06	31.764	8824096
Gm06_26240	Gm06	32.025	9332034
Gm06_55980	Gm06	34.486	10371671
Gm06_26233	Gm06	35.824	10871139
Gm06_40392	Gm06	35.824	11008167
Gm06_47117	Gm06	36.331	11175774
Gm06_72184	Gm06	37.151	11666582
Gm06_49863	Gm06	37.151	11376808
Gm06_52960	Gm06	37.666	11439271
Gm06_64195	Gm06	38.46	12578028
Gm06_61774	Gm06	38.995	12762019
Gm06_57224	Gm06	41.194	13185610
Gm06_11521	Gm06	43.547	13343548
Gm06_49847	Gm06	43.547	13327821
Gm06_56959	Gm06	43.547	13433007
Gm06_33595	Gm06	44.857	13718542
Gm06_13344	Gm06	50.346	14922827
Gm06_10814	Gm06	52.321	14966712
Gm06_35410	Gm06	53.851	15087944
Gm06_787	Gm06	56.003	15613065
Gm06_65376	Gm06	59.286	16606692
Gm06_43298	Gm06	61.415	16846746
Gm06_5169	Gm06	61.931	16899166
Gm06_66731	Gm06	62.191	17041485
Gm06_51447	Gm06	62.706	17161991
Gm06_30293	Gm06	63.233	17294615
Gm06_33089	Gm06	63.495	17705953
Gm06_25728	Gm06	64.018	17710266
Gm06_26896	Gm06	64.795	17799590
Gm06_41827	Gm06	65.322	18067990
Gm06_48430	Gm06	65.322	18442007
Gm06_41626	Gm06	65.732	18320370
Gm10_41399	Gm06	68.317	18185416
Gm06_50905	Gm06	70.876	18712716
Gm06_1793	Gm06	71.729	18473779
Gm06_503	Gm06	73.187	18788071
Gm06_44955	Gm06	73.937	18838758
Gm06_27641	Gm06	74.588	18860700
Gm06_29546	Gm06	75.038	19092485
Gm06_13252	Gm06	75.293	19278503
Gm06_30880	Gm06	75.293	19145316
Gm06_28638	Gm06	75.293	19193722
Gm06_13117	Gm06	76.658	19399577
Gm06_61438	Gm06	77.508	19772590
Gm06_1017	Gm06	77.508	19690762
Gm06_16720	Gm06	77.508	20228521
Gm06_8527	Gm06	77.508	19454658
Gm06_4962	Gm06	77.508	19486928
Gm06_70105	Gm06	77.766	20027601
Gm06_10437	Gm06	78.02	20016261
Gm06_54180	Gm06	78.275	19744347
Gm06_51194	Gm06	78.53	20527499
Gm06_12616	Gm06	78.784	20799997
Gm06_43066	Gm06	79.557	21606458
Gm06_54661	Gm06	79.807	21655485
Gm06_12799	Gm06	79.807	21202437
Gm06_25461	Gm06	80.584	21996476
Gm06_57044	Gm06	80.984	22124001
Gm06_38766	Gm06	81.337	21985168
Gm06_4049	Gm06	81.337	21897504
Gm06_67196	Gm06	81.337	23559886
Gm06_53993	Gm06	81.337	21549394
Gm06_44141	Gm06	81.337	21775039
Gm06_26431	Gm06	81.337	23027768
Gm06_22839	Gm06	81.887	30715267
Gm06_854	Gm06	83.941	29124516
Gm06_16997	Gm06	85.953	30680057
Gm06_55706	Gm06	86.903	26995046
Gm06_28411	Gm06	86.903	30552649
Gm06_34669	Gm06	87.156	30468576
Gm06_45634	Gm06	87.41	30082986
Gm06_11601	Gm06	87.41	29707660
Gm06_70984	Gm06	87.665	27694790
Gm06_34346	Gm06	87.665	27378639
Gm06_3729	Gm06	87.665	25845313
Gm06_64971	Gm06	87.919	24455358
Gm06_57868	Gm06	89.515	31502179
Gm06_8928	Gm06	89.515	31561013
Gm06_39676	Gm06	91.418	32466450
Gm06_50225	Gm06	91.673	34202850
Gm06_48661	Gm06	91.673	33453087
Gm06_16819	Gm06	91.929	35010146
Gm06_40731	Gm06	91.929	31599118
Gm06_22787	Gm06	91.929	31572658
Gm06_40039	Gm06	91.929	34454353
Gm06_65734	Gm06	92.182	37000474
Gm06_25472	Gm06	92.182	37061246
Gm06_13783	Gm06	92.182	38804659
Gm06_51189	Gm06	92.182	36404625
Gm06_20319	Gm06	92.182	38982326
Gm06_2107	Gm06	92.182	38571875
Gm06_53066	Gm06	92.182	38443308
Gm06_25051	Gm06	92.182	38865815
Gm06_55431	Gm06	92.182	36830606
Gm06_16447	Gm06	92.182	38194583
Gm06_25260	Gm06	92.182	35881848
Gm06_9807	Gm06	92.582	37088526
Gm06_61552	Gm06	93.032	37867415
Gm06_55890	Gm06	93.032	38122227
Gm06_28542	Gm06	93.032	37923341
Gm06_10130	Gm06	93.486	40409879
Gm06_42759	Gm06	93.586	41575662
Gm06_70412	Gm06	93.586	40499197
Gm06_8810	Gm06	93.586	41276553
Gm06_24901	Gm06	93.586	39026807
Gm06_13922	Gm06	93.586	40886822
Gm06_37382	Gm06	93.736	40594079
Gm06_15557	Gm06	95.687	40959262
Gm06_54553	Gm06	98.489	40264956
Gm06_36299	Gm06	99.64	40130337
Gm06_19291	Gm06	101.853	41750725
Gm06_5388	Gm06	104.054	41752281
Gm06_45200	Gm06	104.054	41788714
Gm06_5968	Gm06	104.309	42004258
Gm06_41061	Gm06	104.822	42446099
Gm06_12369	Gm06	104.822	42118516
Gm06_31670	Gm06	105.073	42554793
Gm06_16059	Gm06	105.073	42492386
Gm06_28028	Gm06	105.581	43155419
Gm06_40304	Gm06	106.433	43158251
Gm06_28966	Gm06	106.983	43204015
Gm06_65152	Gm06	107.183	43216165
Gm06_71716	Gm06	108.089	43719076
Gm06_56545	Gm06	108.189	43251790
Gm06_33123	Gm06	108.189	43284827
Gm06_63718	Gm06	108.709	43741783
Gm06_40241	Gm06	108.709	43816839
Gm06_62070	Gm06	109.217	43305895
Gm06_69507	Gm06	109.767	43868254
Gm06_45489	Gm06	110.717	43608968
Gm06_2942	Gm06	110.817	43707192
Gm06_10639	Gm06	110.817	44046026
Gm06_3067	Gm06	110.817	43924340
Gm06_69515	Gm06	110.817	43923171
Gm06_43992	Gm06	111.083	44274966
Gm06_10008	Gm06	111.083	44354416
Gm06_67362	Gm06	111.594	44542728
Gm06_71423	Gm06	111.849	44857243
Gm06_46974	Gm06	112.104	44901076
Gm06_32055	Gm06	112.614	44981772
Gm06_25529	Gm06	113.127	46170370
Gm06_20136	Gm06	114.479	46265359
Gm07_52663	Gm06	116.332	44711061
Gm06_16603	Gm06	118.235	46529113
Gm06_35949	Gm06	119.239	46338383
Gm06_22548	Gm06	119.552	46661633
Gm06_14199	Gm06	119.552	46587248
Gm06_55091	Gm06	120.358	46735149
Gm06_71706	Gm06	120.885	46896171
Gm06_39199	Gm06	122.238	47140314
Gm06_12414	Gm06	122.767	47151440
Gm06_54019	Gm06	123.296	47260717
Gm06_32988	Gm06	123.817	47430205
Gm06_68127	Gm06	123.817	47422636
Gm06_48628	Gm06	124.875	47833612
Gm06_6585	Gm06	125.669	48392380
Gm06_68563	Gm06	125.669	47998886
Gm06_35379	Gm06	126.738	48467045
Gm06_34156	Gm06	128.601	48597478
Gm06_8091	Gm06	130.494	49085930
Gm06_2457	Gm06	135.777	50003096
Gm06_25737	Gm06	137.143	50390692
Gm06_60762	Gm06	137.143	50010813
Gm06_51256	Gm06	137.143	50201134
Gm06_49020	Gm06	137.418	50684659
Gm06_73455	Gm06	137.685	50897425
Gm06_22934	Gm06	138.519	50916634
Gm06_40454	Gm06	138.519	51062788
Gm06_40130	Gm06	138.519	51006877
Gm06_3514	Gm06	138.519	50971615
Gm06_37503	Gm06	139.675	51201073
Gm06_67111	Gm06	141.036	51252233
Gm06_2138	Gm06	141.669	51318578
Gm06_22551	Gm06	142.271	51246638
Gm06_17414	Gm06	143.7	51328007
Gm07_40823	Gm07	0	290203
Gm07_45437	Gm07	1.019	278194
Gm07_38967	Gm07	1.288	81873
Gm07_11811	Gm07	1.561	372568
Gm07_64459	Gm07	2.381	452781
Gm07_1837	Gm07	5.047	635032
Gm07_3802	Gm07	5.947	708327
Gm07_59895	Gm07	6.767	744544
Gm07_10277	Gm07	7.773	805128
Gm07_60131	Gm07	8.35	1333741
Gm07_6598	Gm07	8.35	1351224
Gm07_56289	Gm07	9.05	1612772
Gm07_58101	Gm07	11.314	1077625
Gm07_6908	Gm07	14.556	1747173
Gm07_44320	Gm07	15.063	1763889
Gm07_10983	Gm07	16.07	1914358
Gm07_16326	Gm07	17.321	2031566
Gm07_13273	Gm07	18.753	2443077
Gm07_127	Gm07	19.012	3066925
Gm07_40686	Gm07	19.012	2509236
Gm07_48572	Gm07	20.786	3068307
Gm07_19963	Gm07	22.758	3144929
Gm07_4750	Gm07	28.301	4289820
Gm07_51633	Gm07	29.941	5539208
Gm07_55103	Gm07	29.941	5388182
Gm07_33341	Gm07	31.435	4345628
Gm07_12231	Gm07	32.77	4540190
Gm07_19946	Gm07	33.031	5214732
Gm07_15129	Gm07	33.031	4568746
Gm07_49547	Gm07	33.031	5265609
Gm07_48216	Gm07	33.293	5862344
Gm07_8158	Gm07	33.553	6426305
Gm07_41912	Gm07	33.812	6427089
Gm07_48300	Gm07	35.685	6568033
Gm07_17958	Gm07	39.112	7824869
Gm07_673	Gm07	39.662	7862034
Gm07_951	Gm07	39.662	7806792
Gm07_17186	Gm07	40.72	7773187
Gm07_49164	Gm07	42.593	7956460
Gm07_29241	Gm07	42.593	7873798
Gm07_7472	Gm07	43.103	8028519
Gm07_45697	Gm07	43.103	8024487
Gm07_6518	Gm07	44.25	8562430
Gm07_53569	Gm07	48.531	10071301
Gm07_56039	Gm07	48.804	10079382
Gm07_60345	Gm07	48.804	10238662
Gm07_2097	Gm07	49.073	10281968
Gm07_20260	Gm07	49.587	10596495
Gm07_46564	Gm07	49.845	11258800
Gm07_56496	Gm07	50.377	11836858
Gm07_38528	Gm07	50.377	11825080
Gm07_138	Gm07	50.377	11264030
Gm07_39984	Gm07	51.865	11874123
Gm07_42478	Gm07	53.292	12047332
Gm07_28454	Gm07	53.292	12018576
Gm07_62947	Gm07	53.292	11911553
Gm07_25759	Gm07	53.292	12040224
Gm07_23740	Gm07	53.292	12087815
Gm07_5906	Gm07	53.555	12107687
Gm07_60792	Gm07	53.818	12206429
Gm07_18896	Gm07	53.818	12118682
Gm07_10429	Gm07	54.084	12552969
Gm07_60853	Gm07	54.084	12382572
Gm07_9723	Gm07	54.084	12462422
Gm07_10062	Gm07	54.351	14209227
Gm07_48198	Gm07	54.616	14029423
Gm07_34867	Gm07	54.616	14114477
Gm07_18835	Gm07	54.616	13603761
Gm07_60896	Gm07	55.414	13485825
Gm07_36647	Gm07	55.414	13069354
Gm07_3664	Gm07	55.677	13602543
Gm07_18833	Gm07	55.677	12773790
Gm07_62255	Gm07	58.492	15474825
Gm07_20210	Gm07	58.492	15577344
Gm07_13841	Gm07	60.716	15821240
Gm07_58581	Gm07	61.834	15952598
Gm07_29390	Gm07	62.247	15972307
Gm07_47438	Gm07	63.045	15988288
Gm07_61133	Gm07	63.314	16014517
Gm07_22982	Gm07	63.514	16138446
Gm07_21893	Gm07	64.996	16530119
Gm07_30284	Gm07	67.063	17050977
Gm07_46410	Gm07	67.063	17420845
Gm07_2380	Gm07	67.736	16893191
Gm07_57378	Gm07	67.986	16980088
Gm07_54235	Gm07	68.252	17460508
Gm07_53779	Gm07	69.559	17702332
Gm07_45005	Gm07	70.359	17648711
Gm07_20167	Gm07	71.124	17724443
Gm07_46180	Gm07	71.474	17744933
Gm07_46417	Gm07	72.797	20177022
Gm07_48408	Gm07	72.797	20885917
Gm07_63610	Gm07	73.355	20918062
Gm07_35387	Gm07	74.977	24273029
Gm07_35729	Gm07	75.243	22415422
Gm07_35556	Gm07	75.243	23166525
Gm07_43006	Gm07	75.243	24100924
Gm07_57566	Gm07	76.301	32245791
Gm07_18800	Gm07	76.301	27623562
Gm07_47431	Gm07	76.56	34802753
Gm07_51088	Gm07	76.917	35797212
Gm07_27112	Gm07	79.285	35867298
Gm07_57801	Gm07	79.64	35890669
Gm07_59885	Gm07	80.353	36108583
Gm07_39671	Gm07	80.609	36305479
Gm07_50955	Gm07	80.709	36314860
Gm07_45813	Gm07	82.689	37226899
Gm07_21226	Gm07	84.592	37901333
Gm07_55681	Gm07	84.592	38029230
Gm07_9993	Gm07	84.592	37569992
Gm07_56031	Gm07	84.85	38085641
Gm07_48028	Gm07	85.466	37662800
Gm07_3680	Gm07	85.721	37615183
Gm07_38378	Gm07	86.071	37722450
Gm07_22803	Gm07	86.326	37733653
Gm07_65087	Gm07	86.326	37809422
Gm07_47345	Gm07	86.583	37892703
Gm07_31133	Gm07	86.94	37478716
Gm07_58583	Gm07	87.199	37465895
Gm07_60726	Gm07	88.173	38310825
Gm07_61222	Gm07	88.823	38315202
Gm07_63818	Gm07	89.696	38555417
Gm07_40258	Gm07	91.599	38983606
Gm07_21138	Gm07	91.861	39180878
Gm07_34074	Gm07	92.914	39839158
Gm07_52341	Gm07	93.443	40915680
Gm07_18579	Gm07	93.443	40208504
Gm07_13905	Gm07	93.443	40205949
Gm07_6740	Gm07	95.336	41560497
Gm07_11920	Gm07	95.336	41667924
Gm07_37480	Gm07	95.859	41688781
Gm07_38500	Gm07	98.008	43674041
Gm07_57333	Gm07	98.88	44596456
Gm07_38354	Gm07	98.88	43000458
Gm07_38529	Gm07	99.191	42951392
Gm07_19487	Gm07	99.191	41719021
Gm07_21358	Gm07	99.191	42052047
Gm07_37505	Gm07	99.191	42994270
Gm07_43726	Gm07	99.191	42842687
Gm07_49223	Gm07	99.191	42975082
Gm07_85356	Gm07	114.078	25398182
Gm07_21186	Gm07	118.425	22474453
Gm08_424	Gm08	0	678634
Gm08_43628	Gm08	0.32	1117415
Gm08_27654	Gm08	0.598	665948
Gm08_20882	Gm08	3.781	1634824
Gm08_39999	Gm08	4.334	1710680
Gm08_2774	Gm08	7.226	1725838
Gm08_29688	Gm08	9.971	3162642
Gm08_53436	Gm08	10.796	3233856
Gm08_53112	Gm08	11.639	3345361
Gm08_31115	Gm08	15.133	4708347
Gm08_15126	Gm08	17.434	4906137
Gm08_23957	Gm08	18.249	5075255
Gm08_39161	Gm08	19.056	5204921
Gm08_11643	Gm08	20.4	6085355
Gm08_61111	Gm08	22.273	6120755
Gm08_61222	Gm08	22.81	7080107
Gm08_47971	Gm08	26.531	8207548
Gm08_47268	Gm08	27.058	9010240
Gm08_60444	Gm08	27.579	9035164
Gm08_9345	Gm08	28.631	9131618
Gm08_21125	Gm08	31.066	9867137
Gm08_48780	Gm08	31.325	9978830
Gm08_56254	Gm08	31.588	10869376
Gm08_67363	Gm08	32.918	11581820
Gm08_28126	Gm08	36.837	11619819
Gm08_11951	Gm08	37.885	11890168
Gm08_38811	Gm08	38.144	11946722
Gm08_4286	Gm08	38.403	12150806
Gm08_39908	Gm08	38.403	12210013
Gm08_2065	Gm08	38.918	12213850
Gm08_26457	Gm08	39.629	12275358
Gm08_53938	Gm08	39.891	12788128
Gm08_11374	Gm08	40.151	13135517
Gm08_42958	Gm08	40.677	13395574
Gm08_22010	Gm08	40.94	13171916
Gm08_3252	Gm08	41.734	13844460
Gm08_37434	Gm08	42.524	13945523
Gm08_22934	Gm08	42.784	13994135
Gm08_22634	Gm08	43.045	14528635
Gm08_23863	Gm08	44.354	14603594
Gm08_47647	Gm08	45.909	15355689
Gm08_46052	Gm08	48.838	15576898
Gm08_8866	Gm08	49.388	16329755
Gm08_50940	Gm08	50.69	16402432
Gm08_22088	Gm08	52.056	16450355
Gm08_34913	Gm08	52.511	16616339
Gm08_58772	Gm08	52.511	16533212
Gm08_25669	Gm08	52.511	16615681
Gm08_11829	Gm08	53.292	16721047
Gm08_52461	Gm08	53.547	16743710
Gm08_28091	Gm08	54.32	17169439
Gm08_5330	Gm08	55.657	17295227
Gm08_64131	Gm08	57.023	18347806
Gm08_42008	Gm08	59.671	18641087
Gm08_60130	Gm08	60.622	18854231
Gm08_34283	Gm08	61.473	19040201
Gm08_32363	Gm08	61.473	19020311
Gm08_47254	Gm08	61.727	19098300
Gm08_42925	Gm08	62.243	19244903
Gm08_27359	Gm08	62.243	19274699
Gm08_46063	Gm08	62.763	19401157
Gm08_3260	Gm08	63.021	19542077
Gm08_12560	Gm08	63.531	19556959
Gm08_29647	Gm08	63.986	19666342
Gm08_18193	Gm08	65.287	19835492
Gm08_23846	Gm08	66.842	20202694
Gm08_19229	Gm08	67.097	19968576
Gm08_16845	Gm08	67.61	20397133
Gm08_65942	Gm08	69.975	20475648
Gm08_44357	Gm08	71.325	20652691
Gm08_68986	Gm08	72.565	20851123
Gm08_12688	Gm08	73.277	21135054
Gm08_54434	Gm08	73.277	21699016
Gm08_14077	Gm08	75.488	21923031
Gm08_30734	Gm08	77.187	21992419
Gm08_12508	Gm08	78.06	22547318
Gm08_24834	Gm08	79.882	22564075
Gm08_49621	Gm08	80.39	22577847
Gm08_69096	Gm08	82.413	22888319
Gm08_46621	Gm08	83.323	22926056
Gm08_40774	Gm08	83.581	22926985
Gm08_31144	Gm08	84.099	23031737
Gm08_43405	Gm08	84.099	22944108
Gm08_25851	Gm08	84.749	23051541
Gm08_64584	Gm08	85.301	23081545
Gm08_45743	Gm08	85.811	27287489
Gm08_27053	Gm08	85.811	23829890
Gm08_13481	Gm08	86.324	29923673
Gm08_13595	Gm08	87.647	30505698
Gm08_26244	Gm08	87.647	30787101
Gm08_13258	Gm08	88.433	30887156
Gm08_43422	Gm08	89.041	31807925
Gm08_41630	Gm08	89.853	32379044
Gm08_9171	Gm08	89.853	32359775
Gm08_7253	Gm08	90.377	33722658
Gm08_51119	Gm08	90.635	34614976
Gm08_43309	Gm08	90.891	34874909
Gm08_38849	Gm08	92.2	35391593
Gm08_10515	Gm08	92.2	35528625
Gm08_56391	Gm08	92.998	37003973
Gm08_25932	Gm08	92.998	37850062
Gm08_9550	Gm08	92.998	37733770
Gm08_11875	Gm08	92.998	37006386
Gm08_23038	Gm08	93.525	36758749
Gm08_67374	Gm08	94.043	36730552
Gm08_66921	Gm08	94.561	37990127
Gm08_34563	Gm08	94.826	39666421
Gm08_6430	Gm08	94.826	39304577
Gm08_20099	Gm08	95.089	39855661
Gm08_65143	Gm08	95.35	40172672
Gm08_8268	Gm08	95.61	40271762
Gm08_57932	Gm08	95.869	40289288
Gm08_64966	Gm08	97.205	40290929
Gm08_15323	Gm08	97.855	40465755
Gm08_37890	Gm08	97.855	40489424
Gm08_52701	Gm08	98.568	40502267
Gm08_7697	Gm08	98.826	40790461
Gm08_59393	Gm08	99.676	40574344
Gm08_58	Gm08	101.988	40560762
Gm08_20143	Gm08	103.354	40974784
Gm08_54803	Gm08	103.609	40992086
Gm08_22264	Gm08	104.378	41226230
Gm08_9930	Gm08	104.734	41248985
Gm08_38918	Gm08	105.25	41224189
Gm08_13931	Gm08	106.221	41642997
Gm08_50021	Gm08	108.007	41823556
Gm08_51151	Gm08	109.072	42144113
Gm08_12578	Gm08	109.672	42047247
Gm08_39584	Gm08	110.649	42274132
Gm08_53042	Gm08	110.914	42452716
Gm08_61666	Gm08	110.914	42511738
Gm08_28578	Gm08	110.914	42350864
Gm08_24513	Gm08	111.68	42514291
Gm08_50685	Gm08	115.51	43506736
Gm08_25898	Gm08	116.01	43665430
Gm08_30775	Gm08	116.275	43756260
Gm08_35089	Gm08	116.275	44070443
Gm08_26732	Gm08	116.536	44180583
Gm08_55745	Gm08	119.271	44786038
Gm08_17254	Gm08	120.948	44933522
Gm08_54173	Gm08	122.996	45228957
Gm08_39428	Gm08	123.269	45221498
Gm08_51179	Gm08	124.107	45164076
Gm08_19873	Gm08	124.945	45142121
Gm08_68987	Gm08	129.317	46192495
Gm08_66098	Gm08	131.565	46214136
Gm08_8701	Gm08	132.696	47017870
Gm08_5778	Gm08	134.744	47495276
Gm08_42779	Gm08	135.596	47621706
Gm08_5587	Gm08	136.757	47626769
Gm08_37316	Gm08	136.757	47770835
Gm08_61273	Gm08	137.6	47793003
Gm09_19375	Gm09	0	18618014
Gm09_4752	Gm09	11.446	19974025
Gm09_22384	Gm09	11.698	20000084
Gm09_45996	Gm09	20.417	13654681
Gm09_5152	Gm09	34.371	4923054
Gm09_41566	Gm09	36.424	4933961
Gm09_34148	Gm09	38.378	4695059
Gm09_50099	Gm09	41.282	4499261
Gm09_36061	Gm09	43.867	4280010
Gm09_56950	Gm09	44.652	3941734
Gm09_37480	Gm09	45.17	3752660
Gm09_66429	Gm09	47.658	3180960
Gm09_37592	Gm09	49.359	2835384
Gm09_6401	Gm09	52.104	2668625
Gm09_45666	Gm09	54.794	1541420
Gm09_43495	Gm09	55.244	1537342
Gm09_15245	Gm09	56.261	1516091
Gm09_1756	Gm09	56.529	1463310
Gm09_44778	Gm09	58.728	475095
Gm09_8589	Gm09	58.728	435609
Gm09_29162	Gm09	58.728	946932
Gm09_47360	Gm09	58.997	442389
Gm09_53053	Gm09	59.812	114621
Gm09_2321	Gm09	59.812	94870
Gm09_66391	Gm09	59.812	154442
Gm09_25508	Gm09	63.246	1586349
Gm09_2196	Gm09	63.513	1677481
Gm09_52171	Gm09	64.048	1717845
Gm09_51931	Gm09	64.313	1844157
Gm09_60764	Gm09	65.119	2144957
Gm09_43132	Gm09	65.119	2204156
Gm09_5721	Gm09	65.698	2511990
Gm09_65628	Gm09	66.219	2514716
Gm09_60260	Gm09	75.004	5096645
Gm09_17267	Gm09	75.267	5307432
Gm09_48377	Gm09	75.267	5399833
Gm09_13574	Gm09	75.267	5369590
Gm09_33527	Gm09	75.799	5497450
Gm09_51870	Gm09	76.585	5603270
Gm09_17239	Gm09	77.37	5782955
Gm09_34706	Gm09	78.672	5945679
Gm09_3730	Gm09	78.928	6185205
Gm09_8674	Gm09	81.091	7383596
Gm09_21508	Gm09	81.091	7337619
Gm09_30842	Gm09	83.255	7788259
Gm09_16821	Gm09	83.255	7833128
Gm09_12588	Gm09	83.255	7909847
Gm09_18389	Gm09	83.767	9161096
Gm09_27768	Gm09	83.767	7875972
Gm09_6157	Gm09	84.023	9302146
Gm09_34259	Gm09	84.023	11460946
Gm09_30165	Gm09	84.552	11615621
Gm09_10438	Gm09	84.552	12164857
Gm09_63300	Gm09	84.552	16772108
Gm09_28365	Gm09	84.816	17047426
Gm09_6636	Gm09	84.916	17565091
Gm09_12721	Gm09	85.979	22248192
Gm09_52536	Gm09	88.423	26873416
Gm09_25403	Gm09	88.423	28631400
Gm09_7412	Gm09	88.873	28682675
Gm09_9847	Gm09	89.123	28684437
Gm09_20920	Gm09	89.836	28725966
Gm09_28819	Gm09	89.836	28743869
Gm09_1808	Gm09	90.093	28716513
Gm09_6038	Gm09	90.443	28746706
Gm09_19635	Gm09	90.961	29394783
Gm09_27124	Gm09	91.417	29424249
Gm09_6264	Gm09	91.417	29446689
Gm09_66648	Gm09	91.517	29602005
Gm09_8801	Gm09	91.517	31999135
Gm09_58831	Gm09	91.517	32354031
Gm09_16277	Gm09	92.07	32170918
Gm09_21048	Gm09	92.325	29497160
Gm09_31660	Gm09	92.325	29486529
Gm09_19836	Gm09	92.325	29489834
Gm09_14436	Gm09	92.58	31195224
Gm09_56919	Gm09	92.832	30747267
Gm09_29507	Gm09	93.486	30746839
Gm09_59304	Gm09	94.694	30504006
Gm09_39466	Gm09	94.694	30418332
Gm09_55390	Gm09	94.694	30498058
Gm09_9776	Gm09	94.694	30737918
Gm09_39960	Gm09	95.244	30426567
Gm09_4489	Gm09	96.402	29953020
Gm09_23840	Gm09	98.103	30061690
Gm09_60806	Gm09	98.953	32459924
Gm09_37762	Gm09	98.953	32686767
Gm09_5615	Gm09	99.211	32860238
Gm09_25781	Gm09	100.258	34738661
Gm09_1450	Gm09	100.768	34769438
Gm09_26533	Gm09	101.281	36469241
Gm09_1407	Gm09	102.058	36649933
Gm09_5220	Gm09	102.058	36784630
Gm09_294	Gm09	103.68	37157801
Gm09_4652	Gm09	104.744	37203858
Gm09_21991	Gm09	104.744	37172437
Gm09_61346	Gm09	104.744	37323908
Gm09_41972	Gm09	105.522	37335908
Gm09_64272	Gm09	106.569	37543968
Gm09_4805	Gm09	106.827	37567154
Gm09_52994	Gm09	107.082	37606508
Gm09_23256	Gm09	108.653	38413009
Gm09_47539	Gm09	108.653	38162967
Gm09_56430	Gm09	108.908	38449300
Gm09_17229	Gm09	109.163	38664360
Gm09_11769	Gm09	109.676	38797867
Gm09_17996	Gm09	109.931	39314926
Gm09_6594	Gm09	111.519	39316303
Gm09_26259	Gm09	111.782	39391805
Gm09_5751	Gm09	113.119	39564404
Gm09_60075	Gm09	113.648	39826629
Gm09_63495	Gm09	114.724	39886886
Gm09_47782	Gm09	114.984	40188465
Gm09_34411	Gm09	118.504	41193589
Gm09_27392	Gm09	118.504	40830214
Gm09_44632	Gm09	118.757	41370377
Gm09_62480	Gm09	119.527	41660392
Gm09_61314	Gm09	125.809	41085799
Gm09_47975	Gm09	131.451	41730599
Gm09_22255	Gm09	132.225	41995109
Gm09_47520	Gm09	132.225	42204565
Gm09_45196	Gm09	134.959	43710366
Gm09_8857	Gm09	136.582	43734711
Gm09_36455	Gm09	139.92	43867276
Gm09_1135	Gm09	139.92	43900132
Gm09_20029	Gm09	140.446	43992178
Gm09_2146	Gm09	140.975	44130059
Gm09_24904	Gm09	141.239	44167978
Gm09_38571	Gm09	142.275	44337893
Gm09_58760	Gm09	142.788	45242115
Gm09_11231	Gm09	143.046	44900967
Gm09_35893	Gm09	144.383	45458092
Gm09_53150	Gm09	144.383	45434879
Gm09_56014	Gm09	145.172	45767477
Gm09_60951	Gm09	145.701	46712217
Gm09_25990	Gm09	145.701	46236467
Gm09_35200	Gm09	146.504	46944583
Gm09_61573	Gm09	147.297	47250446
Gm09_20106	Gm09	147.297	47282684
Gm09_40337	Gm09	148.122	47659395
Gm09_17618	Gm09	150.533	49471258
Gm09_29059	Gm09	150.533	49141914
Gm09_34811	Gm09	150.533	49101643
Gm09_31503	Gm09	150.811	49008085
Gm09_54635	Gm09	151.084	48965979
Gm09_43241	Gm09	151.084	48774599
Gm09_28300	Gm09	151.625	48611414
Gm10_49370	Gm10	0	303815
Gm10_71885	Gm10	1.429	354107
Gm10_54415	Gm10	3.017	967362
Gm10_67311	Gm10	4.376	1060874
Gm10_22803	Gm10	6.321	2321277
Gm10_71280	Gm10	7.403	2516573
Gm10_21601	Gm10	9.614	2876742
Gm10_29172	Gm10	10.434	3045988
Gm10_34798	Gm10	10.434	3253100
Gm10_63578	Gm10	11.557	3417985
Gm10_17516	Gm10	13.558	3674358
Gm10_66790	Gm10	13.558	3855700
Gm10_18244	Gm10	13.835	3917214
Gm10_46832	Gm10	14.809	4109183
Gm10_24936	Gm10	14.809	4147668
Gm10_28789	Gm10	15.279	3919667
Gm10_43017	Gm10	16.067	4189888
Gm10_70124	Gm10	16.342	4518284
Gm10_29383	Gm10	16.342	4418632
Gm10_45482	Gm10	16.342	4521667
Gm10_32633	Gm10	16.618	4542097
Gm10_17214	Gm10	17.442	5078008
Gm10_19176	Gm10	17.442	5131642
Gm10_58194	Gm10	18.779	5507760
Gm10_47466	Gm10	18.779	5594003
Gm10_26060	Gm10	20.146	7717979
Gm10_14385	Gm10	20.689	9387253
Gm10_25089	Gm10	20.954	11117758
Gm10_60508	Gm10	21.23	8398301
Gm10_27509	Gm10	24.808	11642355
Gm10_51092	Gm10	28.887	12340205
Gm10_62963	Gm10	29.689	12096295
Gm10_8322	Gm10	30.491	12330012
Gm10_43718	Gm10	31.272	12935887
Gm10_50021	Gm10	31.272	13133891
Gm10_39412	Gm10	31.272	12494501
Gm10_13542	Gm10	31.527	12647691
Gm10_53355	Gm10	31.527	12689680
Gm10_17061	Gm10	31.784	12929593
Gm10_19165	Gm10	32.04	13237760
Gm10_24704	Gm10	32.04	13176774
Gm10_54319	Gm10	32.297	13259610
Gm10_55482	Gm10	32.552	13296853
Gm10_54371	Gm10	32.552	13383992
Gm10_4261	Gm10	33.583	13675322
Gm10_28182	Gm10	33.838	13737295
Gm10_18607	Gm10	34.093	14545793
Gm10_64506	Gm10	34.093	13848001
Gm10_47981	Gm10	34.614	15054552
Gm10_15009	Gm10	34.877	15967170
Gm10_5788	Gm10	34.877	15147347
Gm10_622	Gm10	35.135	15784919
Gm10_39976	Gm10	35.39	15725675
Gm10_42140	Gm10	36.044	15682919
Gm10_20264	Gm10	36.554	14903342
Gm10_64796	Gm10	36.91	16628858
Gm10_39324	Gm10	36.91	16139243
Gm10_52086	Gm10	36.91	16793793
Gm10_5015	Gm10	36.91	17224502
Gm10_52231	Gm10	36.91	16652940
Gm10_41749	Gm10	36.91	16679294
Gm10_38159	Gm10	36.91	22181420
Gm10_69711	Gm10	37.423	17745381
Gm10_52403	Gm10	38.196	18745374
Gm10_48811	Gm10	38.546	20708624
Gm10_18622	Gm10	38.546	19643120
Gm10_50088	Gm10	39.065	17294933
Gm10_12366	Gm10	39.065	21419353
Gm10_71851	Gm10	39.58	18438937
Gm10_52743	Gm10	40.234	18097311
Gm10_15244	Gm10	40.939	18087485
Gm10_41960	Gm10	41.452	21322933
Gm10_62990	Gm10	41.96	22324843
Gm10_44136	Gm10	42.47	22445017
Gm10_58896	Gm10	42.47	22608343
Gm10_58158	Gm10	42.725	23831957
Gm10_71245	Gm10	42.725	24012586
Gm10_58372	Gm10	42.725	23813407
Gm10_27781	Gm10	42.725	24561749
Gm10_61726	Gm10	42.725	24773817
Gm10_3294	Gm10	42.725	22708128
Gm10_60324	Gm10	42.98	23976052
Gm10_60567	Gm10	44.127	24920868
Gm10_20200	Gm10	45.293	24930181
Gm10_37574	Gm10	45.293	25320507
Gm10_8197	Gm10	45.293	25413096
Gm10_13635	Gm10	45.293	25784179
Gm10_575	Gm10	45.808	27556168
Gm10_682	Gm10	46.008	28071128
Gm10_21322	Gm10	46.786	23726168
Gm10_35965	Gm10	47.04	23381191
Gm10_29230	Gm10	47.291	24101090
Gm10_42509	Gm10	47.691	24195992
Gm10_29449	Gm10	48.041	24174309
Gm10_31647	Gm10	48.295	26616198
Gm10_73493	Gm10	48.548	28989273
Gm10_44833	Gm10	48.548	29166062
Gm10_53731	Gm10	49.652	29214092
Gm10_61965	Gm10	51.915	29240596
Gm10_19867	Gm10	54.367	26102208
Gm10_62903	Gm10	54.767	26133697
Gm10_23823	Gm10	54.767	26162126
Gm10_73478	Gm10	55.219	27792571
Gm10_6636	Gm10	55.219	28102104
Gm10_433	Gm10	55.219	25711301
Gm10_50389	Gm10	55.569	27915639
Gm10_21956	Gm10	55.569	26848746
Gm10_8122	Gm10	55.569	25928245
Gm10_66572	Gm10	56.084	28291433
Gm10_8933	Gm10	56.734	28234156
Gm10_55552	Gm10	57.541	28295855
Gm10_7373	Gm10	57.798	26260148
Gm10_4221	Gm10	57.798	26425672
Gm10_12591	Gm10	57.798	26248755
Gm10_54087	Gm10	58.055	27098480
Gm10_56306	Gm10	58.055	26435266
Gm10_22150	Gm10	58.055	26167099
Gm10_60471	Gm10	58.055	29304847
Gm10_23597	Gm10	58.055	27237747
Gm10_50740	Gm10	58.205	29846085
Gm10_48809	Gm10	58.56	30564552
Gm10_12251	Gm10	58.56	29473624
Gm10_2755	Gm10	58.56	30522889
Gm10_25708	Gm10	58.56	29476938
Gm10_45847	Gm10	58.66	30148577
Gm10_45104	Gm10	59.77	31446580
Gm10_31920	Gm10	60.778	32258160
Gm10_61031	Gm10	61.531	32848611
Gm10_27135	Gm10	64.019	33568669
Gm10_59097	Gm10	64.019	35180038
Gm10_9782	Gm10	64.019	33385651
Gm10_40514	Gm10	64.83	35596373
Gm10_11226	Gm10	65.923	36368569
Gm10_58321	Gm10	65.923	36147981
Gm10_34952	Gm10	66.19	36900743
Gm10_61830	Gm10	67.277	37158743
Gm10_37856	Gm10	70.998	37250874
Gm10_56265	Gm10	75.37	39134027
Gm10_59493	Gm10	75.635	38880622
Gm10_55905	Gm10	77.283	39590582
Gm10_14250	Gm10	77.283	39402857
Gm10_46214	Gm10	77.283	39403497
Gm10_26890	Gm10	77.598	39671327
Gm10_30787	Gm10	78.685	39963844
Gm10_38754	Gm10	78.685	39743405
Gm10_7714	Gm10	81.23	41056102
Gm10_47689	Gm10	83.774	41968619
Gm10_43442	Gm10	84.585	42494770
Gm10_16259	Gm10	85.944	43949759
Gm10_74377	Gm10	89.32	45210511
Gm10_25475	Gm10	92.116	45246230
Gm10_39164	Gm10	92.941	45882832
Gm10_33361	Gm10	98.689	46456944
Gm10_49818	Gm10	99.753	46685092
Gm10_38521	Gm10	101.72	47746510
Gm10_50818	Gm10	102.844	48838231
Gm10_26991	Gm10	102.844	48218439
Gm10_24239	Gm10	103.128	49334122
Gm10_49013	Gm10	106.125	49403662
Gm10_43743	Gm10	107.53	50208562
Gm10_19535	Gm10	108.648	51011328
Gm10_65931	Gm10	108.648	50496339
Gm10_63392	Gm10	109.197	51025432
Gm10_73200	Gm10	109.48	51219983
Gm10_50071	Gm10	110.282	51254468
Gm10_6716	Gm10	110.549	51311169
Gm10_20514	Gm10	110.813	51317577
Gm11_6125	Gm11	0	585862
Gm11_12311	Gm11	0	294418
Gm11_3196	Gm11	0	507906
Gm11_43806	Gm11	0	120620
Gm11_51248	Gm11	0.518	620253
Gm11_6929	Gm11	0.776	938488
Gm11_42024	Gm11	1.851	1140081
Gm11_26339	Gm11	6.274	1577675
Gm11_55435	Gm11	6.274	1513019
Gm11_52477	Gm11	6.806	2155012
Gm11_48581	Gm11	6.806	2022605
Gm11_15248	Gm11	8.144	2200277
Gm11_41977	Gm11	8.676	2611093
Gm11_43498	Gm11	8.676	2473597
Gm11_28410	Gm11	10.568	4366082
Gm11_30263	Gm11	14.227	4790930
Gm11_38666	Gm11	14.227	5001147
Gm11_3203	Gm11	17.634	5686802
Gm11_26310	Gm11	18.882	5739062
Gm11_40052	Gm11	20.462	5745399
Gm11_54978	Gm11	21.878	6089009
Gm11_18268	Gm11	23.228	5756077
Gm11_20953	Gm11	27.786	6242475
Gm11_37681	Gm11	28.398	6555028
Gm11_7439	Gm11	28.93	6768001
Gm11_23262	Gm11	31.63	6876839
Gm11_36691	Gm11	37.735	7912151
Gm11_21840	Gm11	38.185	7808823
Gm11_41574	Gm11	41.321	8422966
Gm11_45008	Gm11	42.107	8627905
Gm11_13073	Gm11	42.107	10158075
Gm11_37059	Gm11	42.107	8584860
Gm11_27521	Gm11	42.107	8601585
Gm11_33099	Gm11	45.372	10194601
Gm11_29231	Gm11	49.226	10742961
Gm11_39405	Gm11	49.75	10792800
Gm11_56100	Gm11	57.375	24615469
Gm11_53832	Gm11	57.904	25009955
Gm11_32911	Gm11	59.242	25014705
Gm11_24468	Gm11	60.061	25204568
Gm11_2469	Gm11	60.877	25417186
Gm11_37329	Gm11	61.149	25439504
Gm11_18816	Gm11	61.42	25989021
Gm11_27535	Gm11	62.513	26398909
Gm11_15081	Gm11	63.024	27124108
Gm11_20320	Gm11	70.705	30277023
Gm11_53656	Gm11	79.413	33720735
Gm11_12488	Gm11	80.867	34142498
Gm11_14618	Gm11	81.81	33652672
Gm11_38315	Gm11	87.001	31817378
Gm11_31644	Gm11	88.615	31496686
Gm11_48435	Gm11	92.401	31200557
Gm11_28338	Gm11	94.702	30787021
Gm11_21599	Gm11	95.825	28217888
Gm11_18226	Gm11	99.027	14971067
Gm11_46482	Gm11	102.77	15443795
Gm11_1799	Gm11	102.77	15247620
Gm11_54859	Gm11	103.045	16843016
Gm11_42727	Gm11	103.869	20541211
Gm11_44092	Gm11	103.869	20150155
Gm11_725	Gm11	105.266	23480233
Gm11_56671	Gm11	106.353	22023038
Gm11_16325	Gm11	108.002	14632623
Gm11_2998	Gm11	108.264	14374594
Gm11_40499	Gm11	109.594	11871143
Gm11_52489	Gm11	110.371	11367632
Gm11_12780	Gm11	110.889	12608925
Gm11_19426	Gm11	111.41	12657676
Gm11_33188	Gm11	112.48	13211542
Gm12_15819	Gm12	0	498959
Gm12_56841	Gm12	0	510696
Gm12_44647	Gm12	1.335	1006026
Gm12_58160	Gm12	1.335	866435
Gm12_27120	Gm12	1.599	1102146
Gm12_20901	Gm12	3.219	1484925
Gm12_31100	Gm12	3.479	1535811
Gm12_24350	Gm12	4.079	1556683
Gm12_58954	Gm12	4.344	1648887
Gm12_33553	Gm12	4.607	1715273
Gm12_9430	Gm12	5.144	1879736
Gm12_45711	Gm12	5.682	2086760
Gm12_14255	Gm12	5.949	1919377
Gm12_32698	Gm12	5.949	2178808
Gm12_8619	Gm12	6.769	3001513
Gm12_67387	Gm12	10.896	3423564
Gm12_12747	Gm12	15.268	5223279
Gm12_50138	Gm12	16.917	5264459
Gm12_52438	Gm12	18.016	5366353
Gm12_15721	Gm12	20.017	5852963
Gm12_41436	Gm12	20.017	5725116
Gm12_28487	Gm12	20.017	5483005
Gm12_21958	Gm12	20.017	6445263
Gm12_46359	Gm12	20.017	5903039
Gm12_20777	Gm12	20.832	6477935
Gm12_1310	Gm12	21.647	6489983
Gm12_59527	Gm12	21.647	6776746
Gm12_21064	Gm12	23.935	7333245
Gm12_1782	Gm12	24.759	7516217
Gm12_38483	Gm12	25.852	7702955
Gm12_30904	Gm12	27.226	8302012
Gm12_32923	Gm12	27.226	8186850
Gm12_35883	Gm12	27.226	8165185
Gm12_15330	Gm12	27.493	8061726
Gm12_43368	Gm12	27.778	9154334
Gm12_3365	Gm12	27.778	8879298
Gm12_39785	Gm12	28.055	9006646
Gm12_29186	Gm12	28.055	9491434
Gm12_28829	Gm12	28.055	9443677
Gm12_26523	Gm12	28.32	9548462
Gm12_56269	Gm12	28.586	9645974
Gm12_7297	Gm12	28.586	9506689
Gm12_40869	Gm12	28.586	9707134
Gm12_19858	Gm12	29.132	12779838
Gm12_57147	Gm12	29.132	12458508
Gm12_26811	Gm12	29.132	9891739
Gm12_50905	Gm12	29.673	13010664
Gm12_57494	Gm12	29.939	13261986
Gm12_27803	Gm12	30.992	13410517
Gm12_297	Gm12	30.992	13297140
Gm12_14004	Gm12	32.044	13696997
Gm12_43211	Gm12	33.374	15969745
Gm12_41334	Gm12	34.726	16696763
Gm12_4653	Gm12	36.1	16749645
Gm12_54859	Gm12	36.92	17265764
Gm12_45383	Gm12	36.92	17760951
Gm13_30894	Gm12	45.778	22524557
Gm12_27651	Gm12	52.141	27797390
Gm12_20938	Gm12	52.141	27796210
Gm12_30586	Gm12	54.153	19732983
Gm12_14675	Gm12	54.424	20153050
Gm12_58481	Gm12	54.989	21473980
Gm12_37699	Gm12	54.989	23559855
Gm12_16790	Gm12	55.263	23605546
Gm12_20578	Gm12	55.535	30418199
Gm12_6440	Gm12	59.389	32617914
Gm12_40052	Gm12	59.941	33044625
Gm12_26581	Gm12	60.497	33419338
Gm12_6787	Gm12	63.116	33523503
Gm12_30596	Gm12	64.505	33536074
Gm12_46746	Gm12	68.424	33546299
Gm12_30070	Gm12	70.611	34460304
Gm12_16057	Gm12	72.81	34761793
Gm12_58241	Gm12	73.328	34996374
Gm12_24646	Gm12	73.328	34881639
Gm12_14303	Gm12	73.682	35168681
Gm12_31309	Gm12	73.951	35360014
Gm12_4600	Gm12	74.771	35609860
Gm12_39824	Gm12	77.882	35986095
Gm12_40472	Gm12	78.149	36329570
Gm12_57895	Gm12	78.417	36393840
Gm12_3315	Gm12	80.947	36974760
Gm12_6074	Gm12	83.477	38282354
Gm12_5603	Gm12	83.477	38173610
Gm12_42871	Gm12	83.477	38069954
Gm12_21248	Gm12	83.477	38223055
Gm12_28436	Gm12	84.301	38953357
Gm12_8678	Gm12	85.144	39227980
Gm12_34944	Gm12	85.144	39225999
Gm12_8523	Gm12	85.144	39322775
Gm12_52126	Gm12	86.598	39765446
Gm12_21210	Gm12	86.874	39477572
Gm12_5396	Gm12	86.874	39608132
Gm12_24015	Gm12	88.899	39361775
Gm12_47652	Gm12	93.792	39909557
Gm12_41774	Gm12	94.06	39962603
Gm12_52342	Gm12	94.912	39351827
Gm12_35725	Gm12	94.912	39339478
Gm12_28075	Gm12	95.741	39336613
Gm12_20272	Gm12	96.852	39325039
Gm13_1678	Gm13	0	2142928
Gm13_9513	Gm13	3.205	146129
Gm13_9737	Gm13	6.268	5366719
Gm13_62222	Gm13	8.87	5379217
Gm13_33513	Gm13	8.87	5217206
Gm13_3751	Gm13	9.751	6065176
Gm13_61169	Gm13	10.363	8499363
Gm13_44994	Gm13	11.813	6528779
Gm13_39154	Gm13	13.341	2878064
Gm13_50696	Gm13	13.341	2849510
Gm13_49848	Gm13	14.61	2274903
Gm13_18674	Gm13	15.121	1853633
Gm13_40257	Gm13	15.121	1624787
Gm13_1885	Gm13	15.121	1276276
Gm13_3465	Gm13	15.121	1214894
Gm13_22920	Gm13	15.382	1005619
Gm13_50863	Gm13	17.003	2071805
Gm13_49690	Gm13	17.703	311592
Gm13_3723	Gm13	19.12	7479811
Gm13_3858	Gm13	21.173	2168571
Gm02_75263	Gm13	22.431	9736015
Gm13_56644	Gm13	24.341	10751842
Gm13_20120	Gm13	27.044	10341056
Gm13_44927	Gm13	29.754	10210699
Gm13_11396	Gm13	31.626	11522772
Gm13_50502	Gm13	33.831	11465045
Gm13_50313	Gm13	36.138	11208115
Gm13_52079	Gm13	37.994	11184805
Gm13_60343	Gm13	39.199	11263948
Gm13_58504	Gm13	40.149	11362310
Gm13_23514	Gm13	41.91	11121808
Gm13_22066	Gm13	42.62	10387642
Gm13_13419	Gm13	42.62	10374501
Gm13_35112	Gm13	42.882	8436730
Gm13_15275	Gm13	43.032	10415439
Gm13_44130	Gm13	43.032	10466334
Gm13_29133	Gm13	43.032	10518692
Gm13_16705	Gm13	43.582	10252759
Gm13_59572	Gm13	44.1	12013690
Gm13_64788	Gm13	44.1	11879681
Gm13_64725	Gm13	44.1	12126550
Gm13_18318	Gm13	45.251	11620851
Gm13_34632	Gm13	46.701	11559042
Gm13_34014	Gm13	48.259	11026653
Gm13_57525	Gm13	50.068	10920587
Gm13_28396	Gm13	52.385	12396026
Gm13_47363	Gm13	53.585	12617069
Gm13_14026	Gm13	54.551	12837380
Gm13_44048	Gm13	55.072	13270368
Gm13_13392	Gm13	55.072	13378645
Gm13_24986	Gm13	55.882	14041695
Gm13_9380	Gm13	56.464	13877212
Gm13_10033	Gm13	56.664	13881113
Gm13_56182	Gm13	56.664	13904220
Gm13_24170	Gm13	56.976	13916827
Gm13_25336	Gm13	57.77	14050138
Gm13_33173	Gm13	59.483	14078963
Gm13_46900	Gm13	59.738	14286302
Gm13_10431	Gm13	61.571	14302125
Gm13_34575	Gm13	64.97	14724884
Gm13_52131	Gm13	67.418	14785550
Gm13_4909	Gm13	67.418	15057974
Gm13_39797	Gm13	67.418	14746057
Gm13_9455	Gm13	70.701	15093545
Gm13_64162	Gm13	71.47	15180630
Gm13_12408	Gm13	71.986	15237400
[truncated: 1,545 more rows]
