# Supplementary material for: High-resolution mapping of QTL for fatty acid composition in soybean using specific-locus amplified fragment sequencing
Source: Theor Appl Genet. 2017 Apr 7;130(7):1467–79. doi: 10.1007/s00122-017-2902-8 (PMC5487593; doi:10.1007/s00122-017-2902-8)
Supplement: Supplementary file 3 — Supplementary material 3 (XLSX 58 kb) [file 122_2017_2902_MOESM3_ESM.xlsx]

## Sheet: Sheet1
Supplmenatary Table S2 The QTL for individual fatty acid contents in soybean seeds across three environments and a comparison with previous QTL and QTN
No.	QTLa_x000D_	Traitb_x000D_	Chrc_x000D_	Position (cM)	Marker interval	LOD	PVEd (%)_x000D_	Distance of QTL (cM)	QTL Type	Novelty	Previous QTLe_x000D_	Reported QTL	Reported QTNf_x000D_	Gene annotationg_x000D_
1	qLA1_1	LA_2009/2011;PA_2010;OA_2011	1	2	Gm01_79467-Gm01_15147	6.7-25.9	3.0-4.4	1.351	QTL for specific fatty acids across multiple environments	Novel
2	qLNA2_1	LNA_2009/2011	2	125	Gm02_57581-Gm02_69905	6.2-9.1	2.5-3.6	1.649		Novel
3	qLNA3_1	LNA_2010/2011;OA_2011	3	27	Gm03_40606-Gm03_10118	13.1-42.1	3.7-21.7	2.061			qFA3-2			GmFAD8 (Glyma.03G056700)
4	qPA4_1	PA_2009/2011	4	1	Gm04_47098-Gm04_44762	5.1-16.3	1.7-7.7	0.258		Novel
5	qLA4_1	LA_2009/2010;LNA_2010	4	9	Gm04_67180-Gm04_61504	7.6-27.4	2.7-4.8	3.361		Novel
6	qLA5_1	LA_2010/2011	5	98	Gm05_27463-Gm05_53236	3.9-4.1	0.4-1.3	1.076				Bachlava et al., 2009
7	qPA6_1	PA_2009/2010	6	131	Gm06_8091-Gm06_2457	8.0-14.4	4.1-6.1	5.283		Novel
8	qOA7_1	OA_2010/2011;PA_2011	7	62	Gm07_58581-Gm07_29390	13.0-54.0	1.3-33.6	0.413			qFA7-1,qFA7-2, qSA7-1, qLNA7-3
9	qSA8_1	SA_2009/2011	8	40	Gm08_53938-Gm08_3252	34.2-39.8	22.4-28.7	1.843					Map-6325, Map-6326
10	qLA8_1	LA_2009/2010/2011	8	46	Gm08_47647-Gm08_8866	7.9-33.6	1.3-16.9	3.479			qSA8-2,qPA8-1
11	qPA8_1	PA_2010/2011	8	90	Gm08_9171-Gm08_38849	43.8-48.5	28.0-37.0	2.347				Bachlava et al., 2009
12	qOA8_1	OA_2009/2010	8	89	Gm08_13258-Gm08_43422	6.0-6.1	1.1-6.5	0.608				Bachlava et al., 2009
13	qOA9_1	OA_2009/2010	9	34	Gm09_45996-Gm09_5152	6.9-23.1	1.3-14.9	13.954			qFA9-1	Xie et al., 2012; Reinprecht et al., 2006; Wang et al., 2012	Map-6356	GmACP (Glyma.09G060900)
14	qSA12_1	SA_2009/2011	12	25	Gm12_1782-Gm12_30904	18.0-32.6	9.9-11.9	2.467		Novel				GmFabG (Glyma.12G092900)
15	qOA13_1	OA_2009/2011	13	100	Gm13_25899-Gm13_9722	11.9-28.9	2.3-3.5	0.26			qLA13-1	Wang et al., 2012
16	qSA14_1	SA_2009/2010;OA_2009	14	136	Gm14_21994-Gm14_55450	3.8-28.8	3.0-7.0	1.914				Xie et al., 2012; Bachlava et al., 2009
17	qLNA15_1	LNA_2009/2010;PA_2009	15	74	Gm15_4886-Gm15_16198	7.9-35.2	3.0-17.6	2.58					Map-6568
18	qPA16_1	PA_2009/2010	16	34	Gm16_28849-Gm16_52098	5.9-13.5	2.2-7.5	7.708		Novel
19	qLNA16_1	LNA_2010/2011;LA_2011	16	96	Gm16_11545-Gm16_47706	8.6-9.9	2.8-3.0	0.261				Diers and Shoemaker, 1992
20	qOA17_1	OA_2009/2010	17	40	Gm17_33278-Gm17_7573	8.9-15.0	1.5-1.7	1.989				Xie et al., 2012
21	qSA18_1	SA_2009/2011	18	77	Gm18_84824-Gm18_77518	6.0-32.0	2.8-11.6	2.055			qLA18-1
22	qOA18_1	OA_2009/2011	18	91	Gm18_79781-Gm18_53964	52.1-68.1	8.6-27.4	1.567		Novel
23	qFA19_1	PA_2011;LA_2009/2010;OA_2009/2011	19	22	Gm19_67930-Gm19_42890	7.0-26.0	0.7-12.0	5.19		Novel
24	qLNA19_1	LNA_2010/2011	19	41	Gm19_45448-Gm19_57039	48.3-50.1	28.2-32.3	0.529			qOA19-1
25	qFA19_2	OA_2009/2010;LA_2009/2010	19	45	Gm19_58422-Gm19_16080	3.6-28.3	4.4-19.3	3.201			qOA19-1
26	qLNA20_1	LNA_2009/2010/2011;LA_2009;OA_2011	20	5	Gm20_19811-Gm20_41673	14.9-44.4	3.6-26.0	4.694			qFA20-1
27	qFA6_3	PA_2009;SA_2009	6	113	Gm06_71423-Gm06_25529	6.0-15.5	2.9-6.4	1.278	QTL for multiple fatty acids in a single enviroments			Hyten et al., 2004		GmACCase (Glyma.06G263800)
28	qFA6_1	PA_2009;SA_2010	6	64	Gm06_33089-Gm06_25728	6.3-15.8	5.0-6.6	0.523			qLA6-2	Li et al., 2011
29	qFA6_5	PA_2011;SA_2009	6	142	Gm03_2138-Gm06_22551	4.5-9.8	2.1-3.5	0.602		Novel
30	qFA9_2	PA_2011;SA_2011	9	77	Gm09_51870-Gm09_17239	3.6-25.8	0.9-11.1	0.785						GmACP (Glyma.09G060900)
31	qFA10_3	PA_2009;SA_2011	10	84	Gm10_47689-Gm10_16259	3.5-12.8	1.3-3.7	2.17		Novel
32	qFA14_1	PA_2010;SA_2009	14	96	Gm14_38441-Gm14_73002	32.4-33.9	17.0-22.5	0.254			qLA14-1	Bachlava et al., 2009; Panthee et al., 2006
33	qFA6_2	PA_2011;OA_2009	6	111	Gm06_69515-Gm06_43992	27.6-37.0	26.5-27.3	0.266			qLNA6-1, qLA6-1
34	qFA7_1	PA_2009;OA_2009	7	7	Gm07_59895-Gm07_10277	31.7-45.3	17.3-25.2	1.006		Novel
35	qFA10_1	PA_2011;OA_2011	10	50	Gm10_53731-Gm10_61965	26.7-32.3	11.6-11.8	2.263			qSA10-1
36	qFA11_1	PA_2009;OA_2011	11	32	Gm11_23262-Gm11_36691	11.1-12.5	1.1-5.1	6.105			qSA11-1, qLA11-1	Kim et al., 2010		GmFabI (Glyma.11G101400)
37	qFA12_2	PA_2009;OA_2011	12	20	Gm12_52438-Gm12_1310	20.5-49.1	2.2-31.5	3.631				Shibata et al., 2008
38	qFA8_4	PA_2011;OA_2011;LA_2010	8	84	Gm08_40774-Gm08_13481	23.1-33.6	15.6-28.5	2.743				Bachlava et al., 2009
39	qFA3_1	PA_2009;LA_2010	3	45	Gm03_33676-Gm14_47814	6.5-35.1	2.4-4.7	15.912				Li et al., 2011
40	qFA15_1	PA_2009;LA_2011	15	0	Gm15_63846-Gm15_40044	4.7-8.1	1.7-2.7	1.827				Diers and Shoemaker, 1992; Shibata et al., 2008
41	qFA8_3	PA_2011;LA_2010	8	80	Gm08_24834-Gm08_69096	22.9-30.2	3.6-9.6	2.531				Bachlava et al., 2009
42	qFA10_2	PA_2011;LA_2011	10	65	Gm10_40514-Gm10_11226	14.0-22.8	5.5-10.2	1.093			qSA10-1
43	qFA19_7	PA_2010;LA_2010	19	112	Gm19_10880-Gm19_11478	4.9-30.0	2.4-8.3	2.047			qSA19-1
44	qFA11_2	PA_2010;LNA_2010	11	27	Gm11_18268-Gm11_37681	3.9-10.1	1.4-5.4	5.17			qSA11-1
45	qFA11_3	PA_2009;LNA_2010	11	50	Gm11_39405-Gm11_56100	5.9-7.3	2.2-2.6	7.625		Novel				GmFAD3 (Glyma.11G174100)
46	qFA14_2	PA_2010;LNA_2010	14	85	Gm14_59871-Gm14_20138	15.8-33.3	6.3-30.0	0.524			qLA14-1
47	qFA17_1	PA_2011;LNA_2010	17	23	Gm17_36385-Gm17_24584	8.9-33.7	3.2-24.3	1.892				Hyten et al., 2004
48	qFA19_4	PA_2011;LNA_2011	19	71	Gm19_28879-Gm19_50702	5.8-9.7	1.5-3.4	2.699			qOA19-1	Hyten et al., 2004
49	qFA20_1	PA_2011;LNA_2011	20	37	Gm20_63091-Gm20_48579	24.9-39.6	8.6-20.7	2.346			qFA20-1	Bachlava et al., 2009
50	qFA8_2	SA_2011;OA_2011	8	72	Gm08_44357-Gm08_12688	9.6-25.7	2.7-22.8	1.952				Bachlava et al., 2009
51	qFA14_3	SA_2011;OA_2009	14	44	Gm14_3088-Gm14_10858	13.8-19.2	2.7-5.9	3.261				Diers and Shoemaker, 1992
52	qFA14_4	SA_2011;OA_2009	14	50	Gm14_33328-Gm14_32891	25.7-27.3	5.9-19.1	1.847				Diers and Shoemaker, 1992
53	qFA14_5	SA_2010;OA_2011	14	71	Gm14_37796-Gm14_18140	6.6-16.5	0.6-16.8	0.253				Panthee et al., 2006; Diers and Shoemaker, 1992
54	qFA8_6	SA_2010;LA_2009	8	4	Gm08_20882-Gm08_39999	3.4-5.0	1.8-2.6	0.553		Novel
55	qFA14_6	SA_2011;LA_2010	14	67	Gm14_70643-Gm14_27799	16.1-34.6	1.7-27.4	3.936				Panthee et al., 2006
56	qFA16_1	SA_2011;LA_2010	16	20	Gm16_7314-Gm16_38976	18.6-27.1	1.9-20.7	1.174				Li et al., 2011
57	qFA17_2	SA_2011;LA_2010	17	93	Gm17_35219-Gm17_12371	29.3-33.1	3.5-17.8	0.35				Bachlava et al., 2009
58	qFA13_1	SA_2011;LNA_2011	13	154	Gm13_39438-Gm13_34969	5.5-16.3	1.5-4.8	0.989			qLA13-1, qSA13-2
59	qFA16_2	SA_2011;LNA_2011	16	103	Gm16_23376-Gm16_25195	11.4-32.9	3.3-29.9	3.499		Novel
60	qFA7_2	OA_2009;LA_2009	7	76	Gm07_43006-Gm07_57566	10.1-28.6	4.1-7.4	1.058			qFA7-2
61	qFA7_3	OA_2009;LA_2010	7	74	Gm07_63610-Gm07_35387	23.1-39.1	5.2-7.9	1.622			qFA7-2
62	qFA2	OA_2009;LA_2011	2	52	Gm02_47608-Gm02_45925	4.1-35	1.4-14.0	2.175			qLA2-2	Li et al., 2011
63	qFA4_1	OA_2010;LA_2010	4	31	Gm04_74596-Gm04_20084	4.4-38.4	2.2-18.4	0.615				Li et al., 2011
64	qFA7_6	OA_2010;LA_2010	7	53	Gm07_39984-Gm07_42478	22.7-38.5	13.1-14.2	1.427			qLNA7-1,qFA7-1
65	qFA4_2	OA_2011;LA_2009	4	58	Gm18_38222-Gm12_32206	4.3-42.7	1.5-6.1	1.31		Novel
66	qFA7_4	OA_2011;LA_2011	7	44	Gm07_45697-Gm07_6518	14.6-17.0	1.5-6.6	1.147			qFA7-1
67	qFA8_5	OA_2011;LA_2011	8	95	Gm08_6430-Gm08_20099	24.9-33.1	24.5-27.3	0.263				Bachlava et al., 2009
68	qFA14_7	OA_2011;LA_2011	14	1	Gm06_30737-Gm14_5476	8.3-27.9	3.0-3.4	12.626		Novel
69	qFA7_5	OA_2009;LNA_2009	7	14	Gm07_58101-Gm07_6908	15.9-18.6	3.9-10.2	3.242				Kim et al., 2010
70	qFA15_2	OA_2009;LNA_2010	15	89	Gm15_28488-Gm15_48540	14.4-15.6	3.1-5.5	2.765		Novel
71	qFA9_1	OA_2010;LNA_2010	9	75	Gm09_65628-Gm09_60260	5.3-26.8	1.8-19.8	8.785			qSA9-1
72	qFA12_1	OA_2010;LNA_2010	12	5	Gm12_33553-Gm12_9430	5.2-33.7	2.6-17.1	0.537		Novel
73	qFA18_1	OA_2010;LNA_2010	18	3	Gm18_34569-Gm18_44915	9.7-12.7	3.6-7.0	1.118				Reinprecht et al., 2006
74	qFA5_1	OA_2011;LNA_2009	5	33	Gm05_16530-Gm05_63457	4.5-36.5	2.5-4.9	2.553			qPA5-1
75	qFA13_3	OA_2009;LA_2010	13	105	Gm13_44209-Gm13_62464	17.5-35.2	3.7-4.5	1.823			qLA13-1, qSA13-2
76	qFA3_2	OA_2011;LA_2010	3	18	Gm03_33029-Gm03_4429	16.5-37.5	1.7-5.1	1.957			qFA3-1
77	qFA4_3	OA_2011;LA_2010	4	94	Gm03_46419-Gm03_22093	13.1-26.7	1.3-26.7	0.765		Novel
78	qFA6_4	OA_2011;LA_2010	6	137	Gm06_2457-Gm06_25737	7.8-22.7	0.7-2.5	1.366		Novel
79	qFA14_8	OA_2011;LA_2010	14	58	Gm14_24867-Gm14_12183	10.7-34.8	1.0-4.6	1.087		Novel
80	qFA4_4	OA_2011;LA_2010;LNA_2011	4	91	Gm04_2111-Gm04_46558	4.6-30.5	1.2-34.1	0.578		Novel
81	qFA19_3	OA_2011;LNA_2011	19	39	Gm19_53154-Gm19_58428	7.6-11.4	1.1-2.1	1.058			qOA19-1
82	qFA19_5	OA_2011;LNA_2011	19	84	Gm19_54095-Gm19_9329	9.0-34.9	0.9-24.5	2.176			qOA19-1	Hyten et al., 2004
83	qFA7_6	LA_2009;LNA_2009	7	19	Gm07_13273-Gm07_127	19.5-29.7	8.2-22.7	0.259			qFA7-1,qSA7-1
84	qFA8_1	LA_2009;LNA_2009	8	109	Gm08_50021-Gm08_51151	11.1-14.5	5.8-7.1	1.065			qFA8-1	Bachlava et al., 2009
85	qFA19_6	LA_2010;LNA_2009	19	109	Gm19_25179-Gm19_22972	5.0-21.0	2.8-26.5	2.715			qOA19-1,qSA19-1
86	qFA4_5	LA_2010;LNA_2010	4	37	Gm04_30738-Gm04_56224	24.4-43.2	6.2-10.8	0.508		Novel
87	qFA17_3	LA_2011;LNA_2010	17	96	Gm17_17272-Gm17_50483	10.2-11.8	3.7-4.2	2.105				Bachlava et al., 2009
88	qFA5_2	LA_2011;LNA_2011	5	47	Gm05_51392-Gm05_14340	8.9-28.6	3.1-10.2	0.2		Novel
89	qFA13_2	LA_2011;LNA_2009	13	3	Gm13_1678-Gm13_9737	5.4-7.2	2.5-3.1	6.268			qSA13-1	Wang et al., 2012
90	qFA15_3	LA_2009;LNA_2010	15	98	Gm10_7712-Gm15_876	7.1-13.0	2.5-5.2	1.667					Map-6590	GmFabA (Glyma.15G052500, Glyma.15G072800)
91	qOA1_1	OA_2009	1	13	Gm01_37253-Gm01_11224	8.6173	1.6507	1.637	QTLs for individual fatty acids in a single environments	Novel
92	qOA1_2	OA_2009	1	20	Gm01_24916-Gm01_42194	11.9533	2.2807	0.515		Novel
93	qOA1_3	OA_2011	1	78	Gm01_3961-Gm01_31049	22.3103	2.5926	0.515			qPA1-1
94	qLA1 _2	LA_2009	1	92	Gm01_84811-Gm04_43460	17.8674	7.5941	4.176			qPA1-1			GmFabG (Glyma.01G147100)
95	qPA1	PA_2011	1	130	Gm01_30588-Gm01_77447	6.2949	2.1387	0.526		Novel
96	qSA1	SA_2009	2	31	Gm02_44364-Gm02_37957	3.7167	1.6983	0.262		Novel
97	qLNA2_2	LNA_2009	2	45	Gm02_68423-Gm02_75135	12.6095	7.8988	0.546			qLA2-2	Reinprecht et al., 2006
98	qOA2	OA_2009	2	58	Gm02_76327-Gm02_18997	34.9056	8.9291	13.735			qLA2-2	Kim et al., 2010
99	qSA2_1	SA_2011	2	86	Gm02_53281-Gm15_72559	12.4639	3.6146	8.771			qLA2-2	Li et al., 2011
100	qSA2_2	SA_2011	2	130	Gm02_14930-Gm02_36313	5.0012	1.3051	8.357				Hyten et al., 2004
101	qLA3_1	LA_2010	3	11	Gm03_25738-Gm03_36302	28.1203	3.3393	0.534		Novel
102	qPA3_1	PA_2011	3	17	Gm03_33029-Gm03_4429	7.3906	2.5318	1.957			qFA3-1
103	qLNA3_2	LNA_2010	3	65	Gm03_42612-Gm03_17292	9.4316	3.4229	1.053				Li et al., 2011
104	qPA3_2	PA_2011	3	85	Gm03_9595-Gm03_13880	22.1337	8.9893	1.025		Novel
105	qPA3_3	PA_2011	3	94	Gm03_26527-Gm03_3258	26.4803	28.1048	4.153		Novel
106	qLA3_2	LA_2010	3	96	Gm03_27136-Gm03_21269	11.4465	1.084	0.713					BARC-028709-05992
107	qOA3_1	OA_2011	3	120	Gm03_7647-Gm03_64014	3.6339	0.3222	8.841				Bachlava et al., 2009
108	qLA3_3	LA_2009	3	127	Gm03_13877-Gm03_29929	12.3994	4.8435	0.409				Bachlava et al., 2009; Wang et al., 2012		GmACP (Glyma.03G242600)
109	qLA3_4	LA_2009	3	141	Gm03_36118-Gm03_60248	5.1415	1.8639	3.963				Bachlava et al., 2009
110	qOA3_2	OA_2009	3	145	Gm03_60248-Gm03_59659	16.3235	3.2556	0.271				Bachlava et al., 2009
111	qLA3_5	LA_2011	3	147	Gm03_59659-Gm03_5791	8.2225	2.8438	2.274				Bachlava et al., 2009
112	qPA4_2	PA_2009	4	6	Gm04_2095-Gm04_28353	26.1264	12.4695	0.553		Novel
113	qLA4_2	LA_2010	4	22	Gm04_45457-Gm04_13357	9.3097	0.8719	1.843		Novel
114	qLNA4_1	LNA_2010	4	40	Gm04_51519-Gm04_26580	33.5318	16.5921	2.106		Novel
115	qLNA4_2	LNA_2010	4	46	Gm04_20441-Gm04_62307	27.7375	12.3793	0.354					BARC-042719-08393
116	qOA4_1	OA_2010	4	56	Gm04_7834-Gm04_39943	7.9903	4.1754	0.505		Novel
117	qOA4_2	OA_2011	4	65	Gm04_3610-Gm04_31712	15.2	11.9568	0.251		Novel
118	qOA4_3	OA_2011	4	72	Gm04_1446-Gm04_49480	26.1861	32.7422	0.52		Novel
119	qOA4_4	OA_2011	4	89	Gm04_71277-Gm04_26524	22.0957	2.4948	1.649		Novel
120	qLA5_2	LA_2009	5	6	Gm05_61834-Gm05_27869	17.3246	7.8762	2.803				Bachlava et al., 2009; Wang et al., 2012	Map-0751, Map-6064
121	qOA5_1	OA_2011	5	10	Gm05_44486-Gm07_34398	14.9515	1.6324	2.826			qPA5-1			GmACP (Glyma.05G201300)
122	qLNA5_1	LNA_2011	5	17	Gm07_34398-Gm15_69935	5.7596	1.5435	6.507			qPA5-1
123	qOA5_2	OA_2010	5	31	Gm14_33079-Gm05_16530	3.3967	1.7251	8.198			qPA5-1
124	qLA5_3	LA_2010	5	39	Gm05_53923-Gm05_15404	22.3897	2.4446	0.785			qPA5-1
125	qOA5_3	OA_2011	5	40	Gm05_47966-Gm05_53093	5.7458	0.516	0.255		Novel
126	qLNA5_2	LNA_2010	5	45	Gm05_64135-Gm05_51392	18.0262	7.3746	2.705		Novel
127	qOA5_4	OA_2009	5	59	Gm05_63943-Gm05_54407	26.9033	6.1495	1.076		Novel
128	qLA5_4	LA_2010	5	60	Gm05_35077-Gm05_38666	4.6233	0.4051	0.259		Novel
129	qOA5_5	OA_2011	5	73	Gm05_39400-Gm08_60738	4.7912	0.4316	6.546				Bachlava et al., 2009
130	qLA5_5	LA_2009	5	94	Gm05_17355-Gm05_40518	5.3146	2.0065	1.099				Bachlava et al., 2009
131	qPA5	PA_2011	5	99	Gm05_36538-Gm05_60797	12.684	4.706	0.535				Bachlava et al., 2009; Wang et al., 2012; Diers and Shoemaker, 1992
132	qPA6_2	PA_2009	6	2	Gm06_27520-Gm06_53504	4.4721	1.6317	2.111		Novel
133	qLNA6_1	LNA_2011	6	35	Gm06_55980-Gm06_26233	4.3983	1.192	1.338		Novel
134	qPA6_3	PA_2009	6	38	Gm06_52960-Gm06_64195	9.7497	3.8436	0.794		Novel
135	qLA6_1	LA_2009	6	60	Gm06_65376-Gm06_43298	12.8648	5.1483	2.129		Novel
136	qOA6_1	OA_2009	6	65	Gm06_26896-Gm06_41827	27.276	6.3303	0.527			qLA6-2	Li et al., 2011
137	qLNA6_2	LNA_2009	6	72	Gm06_1793-Gm06_503	14.2712	9.0616	1.458			qLA6-2	Li et al., 2011
138	qOA6_2	OA_2010	6	79	Gm06_12616-Gm06_43066	28.444	19.2906	0.773				Reinprecht et al., 2006		GmTE (Glyma.06G211300)
139	qPA6_4	PA_2009	6	87	Gm06_28411-Gm06_34669	27.4896	13.4629	0.253		Novel
140	qOA6_3	OA_2009	6	89	Gm06_64971-Gm06_57868	25.8557	6.0042	1.596				Reinprecht et al., 2006
141	qLNA6_3	LNA_2010	6	103	Gm06_19291-Gm06_5388	18.4684	7.3522	2.201			qLA6-1
142	qOA6_4	OA_2009	6	115	Gm06_20136-Gm07_52663	11.7364	2.2891	1.853				Hyten et al., 2004		GmACCase (Glyma.06G263800)
143	qLNA6_4	LNA_2009	6	118	Gm07_52663-Gm06_16603	4.5841	2.6075	1.903		Novel
144	qPA6_5	PA_2010	6	121	Gm06_71706-Gm06_39199	7.4901	3.7808	1.353				Hyten et al., 2004
145	qSA6	SA_2009	6	125	Gm06_48628-Gm06_6585	23.7545	13.9137	0.794				Hyten et al., 2004
146	qLA6_2	LA_2010	6	143	Gm06_22551-Gm06_17414	41.5359	6.2231	1.429		Novel
147	qLA7_1	LA_2009	7	0	Gm07_40823-Gm07_45437	17.1657	7.0317	1.019		Novel
148	qPA7_1	PA_2009	7	5	Gm07_64459-Gm07_1837	55.7359	39.1193	2.666		Novel
149	qPA7_2	PA_2010	7	28	Gm07_19963-Gm07_4750	4.2168	2.0717	5.543			qSA7-1			GmFab1B (Glyma.07G045600)
150	qOA7_2	OA_2010	7	31	Gm07_55103-Gm07_33341	8.1594	4.3117	1.494			qSA7-1
151	qOA7_3	OA_2010	7	34	Gm07_41912-Gm07_48300	17.6929	10.5399	1.873			qSA7-1
152	qLA7_2	LA_2009	7	36	Gm07_48300-Gm07_17958	14.8162	5.9998	3.427			qSA7-1
153	qOA7_4	OA_2010	7	49	Gm07_60345-Gm07_2097	30.1647	20.7832	0.269			qSA7-1	Bachlava et al., 2009
154	qPA7_3	PA_2011	7	60	Gm07_20210-Gm07_13841	22.7357	21.7771	2.224			qFA7-2,qSA7-1,qLNA7-3	Li et al., 2002
155	qSA7	SA_2009	7	93	Gm07_34074-Gm07_52341	26.3378	28.4556	0.529			qFA7-2, qLNA7-4, qSA7-1, qLNA7-2
156	qOA8_2	OA_2009	8	9	Gm08_2774-Gm08_29688	37.8794	10.3188	2.745		Novel				GmKAS (Glyma.08G024700)
157	qOA8_3	OA_2009	8	11	Gm08_53436-Gm08_53112	17.2498	3.5284	0.843		Novel
158	qSA8_2	SA_2011	8	53	Gm08_25669-Gm08_11829	59.1109	30.9787	0.781			qSA8-2,qPA8-1
159	qSA8_3	SA_2011	8	56	Gm08_5330-Gm08_64131	47.2726	20.9682	1.366			qSA8-2	Li et al., 2011; Bachlava et al., 2009
160	qSA8_4	SA_2009	8	60	Gm08_42008-Gm08_60130	24.0975	14.1207	0.951		Novel
161	qLA8_2	LA_2010	8	62	Gm08_47254-Gm08_42925	47.8689	7.2862	0.516				Bachlava et al., 2009
162	qOA8_4	OA_2011	8	68	Gm08_16845-Gm08_65942	92.9823	27.5078	2.365				Bachlava et al., 2009
163	qLNA8_1	LNA_2011	8	70	Gm08_65942-Gm08_44357	11.2006	3.1445	1.35				Bachlava et al., 2009
164	qLNA8_2	LNA_2011	8	94	Gm08_23038-Gm08_67374	9.564	2.8078	0.518				Bachlava et al., 2009
165	qOA8_5	OA_2009	8	115	Gm08_24513-Gm08_50685	28.3304	6.6962	3.83			qFA8-1	Bachlava et al., 2009; Panthee et al., 2006		GmFAD4 (Glyma.08G314700)
166	qPA8_2	PA_2011	8	117	Gm08_26732-Gm08_55745	9.0297	3.1987	2.735			qFA8-1
167	qLA8_3	LA_2010	8	121	Gm08_17254-Gm08_54173	62.0661	11.4321	2.048			qFA8-1	Bachlava et al., 2009
168	qPA8_3	PA_2009	8	123	Gm08_54173-Gm08_39428	20.8047	9.2069	0.273			qFA8-1
169	qPA8_4	PA_2010	8	125	Gm08_19873-Gm08_68987	5.8936	2.9159	4.372			qFA8-1			GmFabI (Glyma.08G345900)
170	qLNA8_3	LNA_2011	8	136	Gm08_42779-Gm08_5587	13.6092	4.0076	1.161		Novel
171	qLA9_1	LA_2010	9	0	Gm18_19375-Gm01_4752	15.5145	2.73	11.446		Novel
172	qLA9_2	LA_2009	9	13	Gm01_22384-Gm02_45996	4.955	1.9214	8.719		Novel
173	qOA9_2	OA_2011	9	20	Gm01_22384-Gm02_45996	21.1041	2.3293	8.719		Novel
174	qLA9_3	LA_2009	9	49	Gm09_66429-Gm09_37592	5.9036	2.1328	1.701			qSA9-1
175	qPA9_1	PA_2010	9	78	Gm09_17239-Gm09_34706	7.4818	3.9478	1.302		Novel
176	qLA9_4	LA_2010	9	81	Gm09_3730-Gm09_8674	19.4967	2.0523	2.163				Xie et al., 2012
177	qLA9_5	LA_2010	9	88	Gm09_12721-Gm09_52536	15.2649	1.5417	2.444		Novel
178	qPA9_2	PA_2010	9	91	Gm09_19635-Gm09_27124	8.4445	4.3919	0.456		Novel
179	qLA9_6	LA_2010	9	109	Gm09_56430-Gm09_17229	17.2801	1.7636	0.255				Li et al., 2011
180	qPA9_3	PA_2010	9	117	Gm09_47782-Gm09_34411	5.6911	2.9751	3.52		Novel
181	qPA9_4	PA_2011	9	126	Gm07_61314-Gm09_47975	23.3591	9.7109	5.642		Novel
182	qLNA9_1	LNA_2011	9	131	Gm07_61314-Gm09_47975	8.5753	2.4201	5.642		Novel
183	qPA9_5	PA_2011	9	135	Gm09_45196-Gm09_8857	26.3069	11.2698	1.623			qSA9-2	Wang et al., 2012
184	qLA9_7	LA_2010	9	140	Gm09_1135-Gm09_20029	4.0181	0.3554	0.526			qSA9-2	Wang et al., 2012
185	qPA9_6	PA_2009	9	143	Gm09_58760-Gm09_11231	41.0824	24.2266	0.258			qSA9-2
186	qLNA9_2	LNA_2011	9	151	Gm09_31503-Gm09_54635	7.5033	2.0472	0.273		Novel
187	qOA10_1	OA_2009	10	3	Gm10_71885-Gm10_54415	6.5196	1.1576	1.588		Novel
188	qSA10_1	SA_2011	10	6	Gm10_67311-Gm10_22803	13.56	3.9541	1.945			qSA10-1
189	qSA10_2	SA_2010	10	10	Gm10_21601-Gm10_29172	5.9565	4.7871	0.82			qSA10-1
190	qPA10_1	PA_2011	10	12	Gm10_63578-Gm10_17516	3.7284	1.2909	2.001			qSA10-1			GmKAS (Glyma.10G041100)
191	qLNA10_1	LNA_2009	10	15	Gm10_24936-Gm10_28789	8.2525	4.9863	0.47		Novel
192	qPA10_2	PA_2011	10	18	Gm10_19176-Gm10_58194	16.9032	6.8302	1.337		Novel
193	qSA10_3	SA_2011	10	30	Gm10_62963-Gm10_8322	15.4016	4.6211	0.802		Novel
194	qSA10_4	SA_2010	10	32	Gm10_17061-Gm10_19165	5.8619	4.6355	0.256			qFA10-2
195	qPA10_3	PA_2011	10	40	Gm10_71851-Gm10_52743	18.7129	7.3462	0.654			qFA10-1
196	qSA10_5	SA_2011	10	42	Gm06_62990-Gm10_44136	11.9093	3.3185	0.51		Novel
197	qOA10_2	OA_2011	10	54	Gm10_61965-Gm10_19867	22.4359	2.4846	2.452		Novel
198	qOA10_3	OA_2011	10	66	Gm10_58321-Gm10_34952	15.506	1.6125	0.267		Novel
199	qSA10_5	SA_2011	10	71	Gm10_37856-Gm10_56265	18.3061	5.5006	4.372		Novel
200	qSA10_6	SA_2010	10	77	Gm10_59493-Gm10_55905	5.6151	4.5015	1.648		Novel
201	qLA10_1	LA_2009	10	103	Gm10_26991-Gm10_24239	10.3268	3.8873	0.284			qPA10-1
202	qPA10_4	PA_2010	10	109	Gm10_65931-Gm10_63392	10.276	5.4404	0.549		Novel
203	qOA11_1	OA_2010	11	2	Gm11_42024-Gm11_26339	6.3411	3.2638	4.423		Novel
204	qLA11_1	LA_2010	11	11	Gm11_28410-Gm11_30263	44.094	6.4911	3.659		Novel
205	qOA11_2	OA_2011	11	19	Gm11_26310-Gm11_40052	17.2637	1.7848	1.58		Novel
206	qLA11_2	LA_2010	11	22	Gm11_54978-Gm11_18268	34.6369	4.3903	1.35			qSA11-1
207	qPA11_1	PA_2009	11	42	Gm11_41574-Gm11_45008	5.4887	2.0294	0.786			qLA11-1	Kim et al., 2010
208	qLA11_3	LA_2010	11	49	Gm11_33099-Gm11_29231	8.9685	0.8377	3.854		Novel
209	qLNA11_1	LNA_2010	11	50	Gm11_39405-Gm11_56100	7.2822	2.5803	7.625				Li et al., 2011; Diers and Shoemaker, 1992
210	qPA11_2	PA_2009	11	57	Gm11_39405-Gm11_56100	5.8647	2.2385	7.625				Li et al., 2011; Diers and Shoemaker, 1992
211	qLA11_4	LA_2011	11	84	Gm11_14618-Gm11_38315	4.5929	1.6726	5.191		Novel
212	qSA11_1	SA_2010	11	92	Gm11_31644-Gm11_48435	5.7668	4.6782	3.786		Novel
213	qSA11_2	SA_2010	11	99	Gm11_21599-Gm11_18226	18.0853	16.5786	3.202				Li et al., 2011; Diers and Shoemaker, 1992
214	qLA11_5	LA_2009	11	111	Gm11_12780-Gm11_19426	4.2175	1.4911	0.521		Novel
215	qSA12_2	SA_2011	12	7	Gm12_8619-Gm20_67387	15.5476	4.5796	4.127		Novel
216	qOA12_1	OA_2009	12	11	Gm20_67387-Gm12_12747	18.9108	3.917	4.372				Shibata et al., 2008
217	qLNA12_1	LNA_2010	12	28	Gm12_3365-Gm12_39785	10.7604	3.9084	0.277		Novel
218	qLNA12_2	LNA_2011	12	30	Gm12_57494-Gm12_27803	29.3927	11.9763	1.053			qFA12-1
219	qPA12_1	PA_2011	12	32	Gm12_297-Gm12_14004	7.8285	2.6886	1.052			qFA12-1
220	qSA12_3	SA_2010	12	51	Gm13_30894-Gm12_27651	6.8679	5.734	6.363			qFA12-1
221	qSA12_4	SA_2009	12	63	Gm12_26581-Gm12_6787	15.9791	8.5135	2.619			qFA12-1
222	qSA12_5	SA_2011	12	68	Gm12_30596-Gm12_46746	4.6246	1.2324	3.919			qFA12-1
223	qSA12_6	SA_2009	12	71	Gm12_30070-Gm12_16057	15.3552	8.2802	2.199			qFA12-1
224	qOA12_2	OA_2010	12	77	Gm12_4600-Gm12_39824	4.5191	2.3379	3.111			qFA12-1
225	qSA12_7	SA_2009	12	81	Gm12_3315-Gm12_6074	5.4738	2.5648	2.53		Novel
226	qLNA13_1	LNA_2011	13	7	Gm13_9737-Gm13_62222	32.0704	11.7813	2.602			qSA13-1	Bachlava et al., 2009; Hyten et al., 2004; Wang et al., 2012
227	qSA13_1	SA_2011	13	13	Gm13_44994-Gm13_39154	41.9031	17.2366	1.528			qSA13-1	Bachlava et al., 2009; Hyten et al., 2004; Wang et al., 2012
228	qOA13_2	OA_2011	13	21	Gm13_3723-Gm13_3858	42.2649	6.0202	2.053			qSA13-1	Bachlava et al., 2009; Hyten et al., 2004; Wang et al., 2012
229	qLNA13_2	LNA_2011	13	23	Gm02_75263-Gm13_56644	14.965	4.4497	1.91			qSA13-1	Bachlava et al., 2009; Wang et al., 2012
230	qLA13_1	LA_2010	13	27	Gm13_56644-Gm13_20120	20.8204	2.2092	2.703			qSA13-1	Bachlava et al., 2009; Wang et al., 2012
231	qSA13_2	SA_2009	13	44	Gm13_16705-Gm13_59572	9.3772	4.5919	0.518			qSA13-1	Bachlava et al., 2009; Wang et al., 2012
232	qPA13_1	PA_2011	13	56	Gm13_24986-Gm13_9380	7.0145	2.3839	0.582			qSA13-2	Bachlava et al., 2009
233	qLA13_2	LA_2010	13	62	Gm13_10431-Gm13_34575	46.1584	6.9579	3.399				Bachlava et al., 2009
234	qOA13_3	OA_2011	13	77	Gm13_26361-Gm13_29213	14.9579	11.7698	1.036				Bachlava et al., 2009
235	qLA13_2	LA_2009	13	79	Gm13_49546-Gm13_62937	3.6479	1.2717	0.518				Bachlava et al., 2009
236	qPA13_2	PA_2009	13	81	Gm13_29013-Gm13_42487	15.147	6.328	0.893				Bachlava et al., 2009
237	qOA13_4	OA_2011	13	91	Gm13_64939-Gm13_40883	16.8329	1.7363	2.976				Bachlava et al., 2009
238	qLNA13_3	LNA_2010	13	93	Gm13_43757-Gm13_29137	16.3271	6.3937	1.058				Bachlava et al., 2009
239	qSA13_3	SA_2011	13	96	Gm13_26046-Gm13_20385	8.6582	2.3837	1.605			qLA13-1
240	qLA13_3	LA_2009	13	109	Gm13_27609-Gm13_54459	12.8356	5.0377	0.61			qLA13-1
241	qSA13_4	SA_2010	13	114	Gm13_20482-Gm13_49392	9.3244	7.8419	0.262			qLA13-1
242	qPA13_3	PA_2011	13	116	Gm13_14074-Gm13_54789	24.8586	10.6435	2.676			qLA13-1	Bachlava et al., 2009; Hyten et al., 2004
243	qOA13_5	OA_2011	13	120	Gm13_48356-Gm13_20424	26.2766	3.063	0.263			qLA13-1	Bachlava et al., 2009; Hyten et al., 2004
244	qLA13_4	LA_2010	13	124	Gm13_40849-Gm13_62655	39.5771	5.476	0.807			qLA13-1	Bachlava et al., 2009; Hyten et al., 2004
245	qSA13_5	SA_2010	13	130	Gm13_33453-Gm13_29266	10.9357	9.457	0.789			qLA13-1	Bachlava et al., 2009; Hyten et al., 2004
246	qPA13_4	PA_2009	13	139	Gm13_1853-Gm13_15674	7.8642	3.0316	0.529			qLA13-1
247	qOA13_6	OA_2011	13	140	Gm13_52660-Gm13_55424	4.6339	0.422	1.345			qLA13-1	Reinprecht et al., 2006
248	qOA13_7	OA_2009	13	155	Gm13_34969-Gm13_53307	59.5046	21.0728	0.265			qLA13-1
249	qLA13_5	LA_2011	13	166	Gm13_36494-Gm13_47557	9.1138	3.1511	4.512		Novel
250	qSA13_6	SA_2011	13	176	Gm13_12793-Gm13_59392	5.8931	1.5654	5.012		Novel
251	qOA14	OA_2011	14	39	Gm14_26388-Gm14_42084	15.9786	1.6324	3.637				Diers and Shoemaker, 1992
252	qSA14_2	SA_2011	14	65	Gm14_36481-Gm14_70643	15.2612	4.6223	2.152				Panthee et al., 2006; Diers and Shoemaker, 1992
253	qSA14_3	SA_2010	14	107	Gm14_27883-Gm14_38811	7.6044	6.1311	0.95				Kim et al., 2010; Bachlava et al., 2009; Reinprecht et al., 2006
254	qPA14	PA_2010	14	123	Gm18_60494-Gm14_32511	3.8929	1.9722	4.845				Li et al., 2011; Bachlava et al., 2009
255	qSA14_4	SA_2009	14	127	Gm18_60494-Gm14_32511	8.7508	4.3315	4.845				Li et al., 2011; Bachlava et al., 2009
256	qLNA15_2	LNA_2010	15	10	Gm15_68644-Gm15_19058	5.2018	1.7694	1.344				Li et al., 2011; Bachlava et al., 2009; Diers and Shoemaker, 1992
257	qOA15	OA_2009	15	13	Gm15_22816-Gm15_35755	4.4976	0.8182	3.111				Li et al., 2011; Bachlava et al., 2009; Diers and Shoemaker, 1992
258	qSA15_1	SA_2009	15	28	Gm15_70745-Gm15_24054	4.4445	2.0667	2.141				Li et al., 2011; Diers and Shoemaker, 1992
259	qSA15_2	SA_2011	15	41	Gm15_35498-Gm15_30658	14.0286	4.0102	1.579				Li et al., 2011
260	qPA15_1	PA_2009	15	59	Gm15_37500-Gm15_25003	13.6604	5.5405	1.105				Panthee et al., 2006
261	qLA15_1	LA_2010	15	62	Gm15_48658-Gm15_21912	57.571	10.0528	0.801				Panthee et al., 2006
262	qLNA15_3	LNA_2010	15	65	Gm15_68368-Gm15_26855	5.8639	2.111	1.042		Novel
263	qLA15_2	LA_2010	15	67	Gm15_66305-Gm15_41428	29.8738	7.7383	1.031		Novel
264	qLA15_3	LA_2009	15	93	Gm15_65422-Gm15_55240	23.8993	10.8917	3.357					Map-6590
265	qPA15_2	PA_2010	15	96	Gm15_55240-Gm15_31839	11.4553	6.1204	0.263					Map-6590
266	qPA16_2	PA_2011	16	10	Gm16_24933-Gm16_31064	9.083	3.2021	1.967				Diers and Shoemaker, 1992
267	qPA16_3	PA_2009	16	19	Gm16_11616-Gm16_7314	23.1654	36.4481	6.59				Li et al., 2011
268	qPA16_4	PA_2011	16	21	Gm16_38414-Gm16_49398	4.2509	1.3891	0.261				Li et al., 2011
269	qOA16_1	OA_2009	16	52	Gm16_26754-Gm16_3694	33.2168	17.2034	0.35		Novel
270	qOA16_2	OA_2009	16	62	Gm16_27797-Gm16_37401	29.7116	21.1641	0.253				Kim et al., 2010
271	qOA16_3	OA_2009	16	65	Gm16_29359-Gm16_12444	14.4253	20.373	0.254				Kim et al., 2010
272	qOA16_4	OA_2009	16	67	Gm16_46973-Gm16_29894	10.8671	15.1745	0.75				Kim et al., 2010
273	qOA16_5	OA_2009	16	74	Gm16_22214-Gm16_15639	33.3671	17.3235	0.55				Kim et al., 2010
274	qPA16_4	PA_2009	16	83	Gm16_15968-Gm16_50794	31.6211	33.1709	0.556				Kim et al., 2010
275	qSA16_1	SA_2010	16	92	Gm16_10490-Gm16_292	6.8031	5.4443	2.408				Li et al., 2011; Diers and Shoemaker, 1992
276	qSA16_2	SA_2009	16	99	Gm16_3027-Gm16_43757	10.3824	5.2902	1.345				Bachlava et al., 2009
277	qSA16_3	SA_2011	17	1	Gm17_32471-Gm17_2503	4.944	1.2759	0.555		Novel
278	qLA17_1	LA_2011	17	7	Gm17_39739-Gm17_9182	9.1367	3.2453	1.397		Novel
279	qPA17_1	PA_2009	17	10	Gm17_20492-Gm17_14436	4.6515	1.7353	0.798		Novel
280	qOA17_2	OA_2009	17	14	Gm17_36706-Gm17_6786	27.888	6.5674	0.824				Hyten et al., 2004
281	qOA17_3	OA_2009	17	26	Gm17_1283-Gm17_1487	7.9184	1.433	0.518				Bachlava et al., 2009; Hyten et al., 2004; Reinprecht et al., 2006
282	qLA17_2	LA_2010	17	41	Gm17_33278-Gm17_7573	43.9198	6.4892	1.989				Xie et al., 2012
283	qLA17_3	LA_2011	17	47	Gm17_38248-Gm17_59762	26.634	11.4869	0.95		Novel
284	qLA17_4	LA_2011	17	57	Gm17_43840-Gm17_47250	34.3527	33.5572	1.601				Xie et al., 2012
285	qLA17_5	LA_2010	17	82	Gm17_36950-Gm17_36010	25.1996	9.6455	0.257				Bachlava et al., 2009
286	qLNA17_1	LNA_2010	17	104	Gm17_50825-Gm17_22824	33.9409	16.4962	1.701				Bachlava et al., 2009
287	qLNA17_2	LNA_2009	17	114	Gm17_12272-Gm17_891	4.904	2.8736	3.32		Novel
288	qPA18	PA_2011	18	8	Gm18_11282-Gm18_69733	21.7734	9.0653	1.676			qPA18-1
289	qLA18_1	LA_2010	18	16	Gm18_46984-Gm18_13940	11.5771	1.0977	1.042		Novel
290	qOA18_2	OA_2011	18	21	Gm18_13940-Gm04_51348	13.0041	1.3123	5.545				Panthee et al., 2006
291	qSA18_2	SA_2009	18	34	Gm18_83492-Gm18_59926	15.4318	8.0989	0.55		Novel
292	qSA18_3	SA_2011	18	44	Gm18_52573-Gm18_3997	45.8613	19.7426	3.23				Li et al., 2011
293	qLA18_2	LA_2011	18	67	Gm18_84858-Gm18_31849	6.1454	2.0475	0.554		Novel
294	qOA18_3	OA_2011	18	83	Gm18_65995-Gm18_11389	23.2093	21.4643	0.5		Novel
295	qOA18_4	OA_2009	18	111	Gm18_72211-Gm18_89631	21.3058	4.5184	0.55		Novel
296	qLA18_3	LA_2009	18	118	Gm18_55112-Gm18_11275	43.8495	25.3008	0.1		Novel
297	qLA18_4	LA_2009	18	123	Gm08_35759-Gm18_72510	28.5773	13.6224	3.061		Novel
298	qLA18_5	LA_2010	18	154	Gm18_50990-Gm18_1940	32.5945	8.8202	1.721					Map-3670
299	qLA18_6	LA_2010	18	159	Gm18_34747-Gm18_89270	36.472	5.074	1.031		Novel
300	qLA18_7	LA_2009	18	180	Gm18_43631-Gm18_32902	7.6788	2.9272	2.002				Bachlava et al., 2009; Reinprecht et al., 2006	Map-6776,Map-6782
301	qOA18_5	OA_2011	18	182	Gm18_13566-Gm18_45074	34.8948	27.6513	0.267				Bachlava et al., 2009; Reinprecht et al., 2006
302	qOA18_6	OA_2011	18	187	Gm18_66086-Gm18_3365	27.39	3.251	0.257				Bachlava et al., 2009; Reinprecht et al., 2006
303	qLA19_1	LA_2011	19	18	Gm19_66996-Gm19_67930	11.9422	4.3036	1.782		Novel
304	qLA19_2	LA_2010	19	28	Gm19_56697-Gm19_59979	20.9376	2.3002	0.27		Novel
305	qLNA19_2	LNA_2009	19	35	Gm15_37412-Gm19_4125	6.5377	3.7964	1.597				Bachlava et al., 2009
306	qLA19_3	LA_2011	19	55	Gm19_28329-Gm19_71380	44.0053	24.3866	2.199				Diers and Shoemaker, 1992
307	qLA19_4	LA_2011	19	59	Gm19_32518-Gm19_23928	47.8116	27.5552	0.773				Hyten et al., 2004
308	qPA19_1	PA_2009	19	62	Gm19_52112-Gm19_14358	4.6672	1.7356	1.309				Hyten et al., 2004
309	qLA19_5	LA_2011	19	66	Gm19_62762-Gm19_39258	15.2891	5.8446	2.705				Hyten et al., 2004
310	qOA19_1	OA_2011	19	68	Gm19_39258-Gm19_71357	37.9336	5.2336	1.863				Hyten et al., 2004
311	qPA19_2	PA_2011	19	78	Gm19_56796-Gm19_71909	23.6843	9.9383	0.515				Kim et al., 2010; Hyten et al., 2004
312	qSA19	SA_2010	19	87	Gm19_40777-Gm19_43896	12.9945	11.175	1.041				Kim et al., 2010
313	qOA19_2	OA_2009	19	99	Gm19_5284-Gm19_66828	7.5113	1.3566	1.052				Hyten et al., 2004
314	qLNA19_3	LNA_2011	19	118	Gm19_54336-Gm19_22576	10.8038	3.0496	1.099		Novel
315	qLA19_6	LA_2010	19	120	Gm19_54166-Gm19_18313	5.3192	0.4892	0.568		Novel
316	qLNA20_2	LNA_2011	20	28	Gm20_15230-Gm20_69965	5.6769	1.5231	1.597			qFA20-1	Bachlava et al., 2009
a The name of QTL is a composite of the influenced trait: PA (palmitic acid ), SA (stearic acid ), OA (oleic acid), LA (linoleic acid), LNA (linolenic acid), followed by the chromosome number. For QTL contributing to multiple fatty acids, the name is designated as a composite of FA (fatty acid) followed by the chromosome number
b The five predominant fatty acids were designated as follows: PA (palmiticacid), SA (stearic acid), OA (oleic acid ,LA(linoleic acid), and LNA (linolenic acid); The three environments are three continuous years from 2009 to 2011 _x000D_
c Chromosome
d Phenotypic variance explained by individual QTL
e QTL for fatty acid concentrations detected using 161 SSR markers and 100 RILs of the same population, as described by Fan et al., 2015_x000D_
f QTN for fatty acids detected through genome-wide association study (GWAS), as described by Li et al. 2015_x000D_
g Gene annotaion shows the essential genes involved in fatty acid biosynthesis discovered within the additive QTL intervals
References
Bachlava E, Dewey RE, Burton JW, Cardinal AJ (2009) Mapping and comparison of quantitative trait loci for oleic acid seed content in two segregating soybean populations. Crop Sci 49:433-444
Diers BW, Shoemaker RC (1992) Restriction fragment length polymorphism analysis of soybean fatty acid content. J Am Oil Chem Soc 69:1242-1247
Fan S, Li B, Yu F, Han F, Yan S, Wang L, J. S (2015) Analysis of additive and epistatic quantitative trait loci underlying fatty acid concentrations in soybean seeds across multiple environments. Euphytica 206:689-700
Hyten DL, Pantalone VR, Saxton AM, Schmidt ME, Sams CE (2004) Molecular mapping and identification of soybean fatty acid modifier quantitative trait loci. J Am Oil Chem Soc 81:115-1118
Li H, Zhao T, Wang Y, Yu D, Chen S, Zhou R, Gai J (2011) Genetic structure composed of additive QTL, epistatic QTL pairs and collective unmapped minor QTL conferring oil content and fatty acid components of soybeans. Euphytica 182:117-132
Li YH, Reif JC, Ma YS, Hong HL, Liu ZX, Chang RZ, Qiu LJ (2015) Targeted association mapping demonstrating the complex molecular genetics of fatty acid formation in soybean. BMC genomics 16:841
Li Z, Wilson RF, Rayford WE, Boerma HR (2002). Molecular mapping genes conditioning reduced palmitic acid content in n87-2122-4 soybean. Crop Sci 42:373-378
Kim HK, Kim YC, Kim ST, Son BG, Choi YW, Kang JS,Park YH, Choi YS, Choi IS (2010) Analysis of quantitative trait loci (QTLs) for seed size and fatty acid composition using recombinant inbred lines in soybean. J Life Sci 20:1186-1192
Panthee DR, Pantalone VR, Saxton AM (2006) Modifier QTL for fatty acid composition in soybean oil. Euphytica 152:67-73
Reinprecht Y, Poysa VW, Yu K, Rajcan I, Ablett GR, Pauls KP (2006) Seed and agronomic QTL in low linolenic acid, lipoxygenase-free soybean (Glycine max (L.) Merrill) germplasm. Genome 49: 1510-1527_x000D_
Shibata M, Takayama K, Ujiie A, Yamada T, Abe J, Kitamura K (2008) Genetic relationship between lipid content and linolenic acid concentration in soybean seeds. Breeding Sci 58:361-366
Wang X, Jiang GL, Green M, Scott RA, Hyten DL, Cregan PB (2012) Quantitative trait locus analysis of saturated fatty acids in a population of recombinant inbred lines of soybean. Mol Breeding 30:1163-1179_x000D_
Xie D, Han Y, Zeng Y, Chang W, Teng W, Li W (2012) SSR-and SNP-related QTL underlying linolenic acid and other fatty acid contents in soybean seeds across multiple environments. Mol Breeding 30:169-179
